# Supplementary material for: Animal models in tuberculosis metabolomics: a systematic review of current evidence and the road to translational relevance
Source: Front Mol Biosci. 2025 Oct 15;12:1688882. doi: 10.3389/fmolb.2025.1688882 (PMC12568366; doi:10.3389/fmolb.2025.1688882)
Supplement: Supplementary file 2 [file DataSheet1.xlsx]

## Sheet: Table S1
Table S1: Prisma checklist adapted from Page et al. (2021).
Section and Topic	Item #	Checklist item	Reported in Section
TITLE
Title	1	Identify the report as a literature review.	Title page
ABSTRACT
Abstract	2	Provide a structured summary including, as applicable: background; objectives; data sources; study eligibility criteria, participants, and interventions; study appraisal and synthesis methods; results; limitations; conclusions and implications of key findings.	Abstract
		See the PRISMA 2020 for Abstracts checklist for the complete list.
INTRODUCTION
Rationale	3	Describe the rationale for the review in the context of existing knowledge, i.e., what is already known about your topic.	Introduction
Objectives	4	Provide an explicit statement of the objective(s) or question(s) the review addresses with reference to participants, interventions, comparisons, outcomes, and study design (PICOS).	Introduction
METHODS
Eligibility criteria	5	Specify the inclusion and exclusion criteria for the review and how studies were grouped for the syntheses with study characteristics (e.g., PICOS, length of follow-up) and report characteristics (e.g., years considered, language, publication status) used as criteria for eligibility, giving rationale.	Section 2.2
Information sources	6	Specify all databases, registers, websites, organisations, reference lists and other sources searched or consulted to identify studies. Specify the date when each source was last searched or consulted.	Section 2.1 and 2.2
Search strategy	7	Present the full search strategies for all databases, registers and websites, including any filters and limits used.	Section 2.1 and Supplementary information
Selection process	8	State the process for selecting studies (i.e., screening, eligibility).	Section 2.3 and 2.4
		Specify the methods used to decide whether a study met the inclusion criteria of the review, including how many reviewers screened each record and each report retrieved, whether they worked independently, and if applicable, details of automation tools used in the process.
Study risk of bias assessment	11	Specify the methods used to assess risk of bias in the included studies, including details of the tool(s) used, how many reviewers assessed each study and whether they worked independently, and if applicable, details of automation tools used in the process.	Section 2.4.3
RESULTS
Study selection	16a	Describe the results of the search and selection process, from the number of records identified in the search to the number of studies included in the review, ideally using a flow diagram.	Section 3.1
	16b	Cite studies that might appear to meet the inclusion criteria, but which were excluded, and explain why they were excluded.	NA
Study characteristics	17	Cite each included study and present its characteristics (e.g., study size, PICOS, follow-up period).	Section 3.3.1
Risk of bias in studies	18	Present assessments of risk of bias for each included study.	Section 3.2 and Table S4 (Supplementary Tables)
Results of individual studies	19	For all outcomes, present, for each study: (a) summary statistics for each group (where appropriate) and (b) an effect estimate and its precision (e.g. confidence/credible interval), ideally using structured tables or plots.	Section 3.3.1-3.3.4 (Supplementary Tables)
DISCUSSION
Discussion	23a	Provide a general interpretation of the results in the context of other evidence.	Section 4 (Supplementary Tables)
	23b	Discuss any limitations of the evidence included in the review.	Section 4.5
	23c	Discuss any limitations of the review processes used.	Section 4.5
	23d	Discuss implications of the results for practice, policy, and future research.	Section 4.5
OTHER INFORMATION
Registration and protocol	24a	Provide registration information for the review, including register name and registration number, or state that the review was not registered.	Methods section
	24b	Indicate where the review protocol can be accessed, or state that a protocol was not prepared.	NA
	24c	Describe and explain any amendments to information provided at registration or in the protocol.	NA
Support	25	Describe sources of financial or non-financial support for the review, and the role of the funders or sponsors in the review.	Section 6
Competing interests	26	Declare any competing interests of review authors.	Section 6
Availability of data, code, and other materials	27	Report which of the following are publicly available and where they can be found: template data collection forms; data extracted from included studies; data used for all analyses; analytic code; any other materials used in the review.	Section 6

## Sheet: Table S2
Table S2: Summary of key data extracted from all included studies.
Information fields	Additional notes	Data summarised in:
Basic paper information
Study reference	Reference of the publication, including DOI	Reference list (Supplementary Tables S1-S8)
Publication date	Year study was published	Section 3.3.1
Authors affiliation data	The countries listed in the author details
Study characteristics
Human participant information	Age range, cohort size and description, and gender distribution.	Section 3.3.2.1 Cohort size - Table S5 & Section 3.2
Animal model information	Cohort size and description, gender distribution, animal species, M. tuberculosis infection strains, dosage and methods used to infect.	Section 3.3.2.2 Section 3.3.2.3 Cohort size - Table S5 & Section 3.2
Metabolomics analysis	Analytical platform, matrix of each sample analysed, metabolomics approach (targeted or untargeted) and the sample and data analysis variables.	Section 3.3.3 Table S5
Group comparisons	For each group comparison the sample sizes and total differential metabolite detected. Group comparisons documented were non-TB vs ATB, non-TB vs LTBI and ATB vs LTBI.	Section 3.3.2.1 Section 3.3.2.2 Table S8
Results
Metabolite info	The names of metabolites found to be significant and the direction of their regulation.	Section 3.3.4 Table S5 Table S6 Table S9

## Sheet: Table S3
Table S3: Quality assessment criteria used to evaluate all reviewed studies.
Question number	Questions
QUADOMICS assessment adapted from Whiting et al. 2003
1	Were selection criteria clearly described?
2	Was the spectrum of patients representative of patients who will receive the test in practice?
3	Was the type of sample used fully described?
4	Were the procedures and timing of biological sample collection with respect to clinical factors described with enough detail?
5	Were handling of specimens and pre-analytical procedures reported in sufficient detail and similar for the whole sample? And if differences in procedures were reported, was their effect on the results
6	Is the time period between reference standard and index test short enough to be reasonably sure that the target condition did not change between the two tests?
7	Is the reference standard likely to correctly classify the target condition?
8	Did the whole sample or a random selection of the sample, receive verification using a reference standard of diagnosis?
9	Did patients receive the same reference standard regardless of the index test result?
10	Was the execution of the index test described in sufficient detail to permit replication of the test?
11	Were the reference standard results interpreted without knowledge of the results of the index test?
12	Were the same clinical data available when test results were interpreted as would be available when the test is used in practice?
13	Were uninterpretable/intermediate test results reported?
14	Were the index test results interpreted without knowledge of the results of the reference standard?
15	Is it likely that overfitting was avoided?
STAIR assessment adapted from Fisher et al. 2009
16	Was the sample size planned and calculated adequately?
17	Were the inclusion and exclusion criteria clearly stated and applied before allocating animals to experimental groups?
18	Was the method of animal allocation to experimental groups clearly described, specifically if a randomisation method was used?
19	Was the method of allocation concealment described, ensuring that investigators invloved in the experiment were unaware of the animl's experimental group?
20	Were all randomised animals accounted for, and if any were excluded from analysis, were the exclusion criteria determined beforehand, applied without knowledge of the experimental group and reported along with the number excluded?
21	was the method of blinding the outcome assessment described, ensuring the investigator measuring the outcomes was unaware of the experimental group?
22	Is any potential conflict of interest (or its absences) disclosed, along with information on study funding and the supply of drugs and equiptment?

## Sheet: Table S4
Table S4: Quality assessment detailed results			Answer key:		1	Yes	-1	No	0	Unlcear	2	Not applicable
Study citation	Human participant and animal studies															Animal studies							Any additional notes	Quality assesment score
	1	2	3	4	5	6	7	8	9	10	11	12	13	14	15	16	17	18	19	20	21	22
Albors-Vaquer et al. (2020)	1	1	1	-1	1	1	1	1	-1	1	1	-1	1	-1	1									22	Intermediate
Andreas et al. (2020)	1	1	1	0	1	0	0	0	-1	1	1	1	1	-1	1									22	Intermediate
Anh et al. (2024)	1	2	1	1	2	1	1	1	1	1	1	1	0	-1	-1									23	Intermediate
Banday et al. (2011)	1	1	1	1	1	1	1	1	-1	1	1	1	1	-1	1									26	High
Beccaria et al. (2019)	1	1	1	1	1	1	1	1	-1	1	1	1	1	-1	1									26	High
Beukes et al. (2023)	1	1	1	1	1	1	1	1	1	1	1	-1	1	-1	-1									24	Intermediate
Bohórquez et al. (2024)	1	2	1	2	1	1	1	-1	-1	1	1	2	-1	-1	-1	-1	-1	1	1	-1	1	1		25	Intermediate
Chaudhary et al. (2024)	1	2	1	1	1	1	1	1	1	1	1	2	1	-1	-1	-1	-1	2	1	-1	1	1		31	High
Che et al. (2013)	1	1	1	1	1	1	1	1	-1	1	1	0	1	-1	1									25	High
Chen et al. (2013)	0	2	1	1	1	1	1	1	0	1	1	2	0	-1	1	-1	-1	1	1	-1	1	1	Did not report study funding	31	High
Chen et al. (2020)	1	1	1	-1	1	1	1	-1	-1	1	1	1	1	-1	1									22	Intermediate
Chen et al. (2021)	1	1	1	1	1	1	1	-1	-1	1	1	1	1	-1	1									24	Intermediate
Chen et al. (2023)	1	1	1	1	1	1	1	-2	-2	1	1	1	1	-2	1									24	Intermediate
Cho et al. (2020)	1	1	1	1	1	1	1	1	-1	1	1	1	1	-1	1									26	High
Collins et al. (2018)	1	2	1	1	1	1	1	1	1	1	1	1	1	-1	-1									25	High
Collins et al. (2020)	1	1	-1	-1	1	1	1	1	-1	1	1	1	1	-1	1									22	Intermediate
Comella-del-Barrio et al. (2021)	1	1	1	1	1	1	1	-1	-1	1	1	1	1	-1	1									24	Intermediate
Conde et al. (2022)	1	1	1	-1	1	0	1	1	0	1	1	1	1	-1	1									24	Intermediate
Daniel et al. (2024)	1	1	1	1	1	1	1	1	1	1	1	1	0	-2	-2									25	High
Das et al. (2015)	1	1	1	1	1	1	1	1	1	1	1	1	1	-1	1									28	High
Deng et al. (2021)	1	1	1	-1	1	1	1	1	-1	1	1	-1	1	-1	1									22	Intermediate
Du Preez and Loots (2013)	0	2	1	-1	1	1	1	1	1	1	1	1	1	-1	-1									22	Intermediate
Dutta et al. (2020)	1	1	-1	1	0	1	1	1	-1	1	1	1	1	-1	-1									21	Intermediate
Fernández-García et al. (2020)	1	2	1	1	1	2	2	2	2	1	2	2	1	2	-1	-1	1	-1	0	-1	1	1		27	Intermediate
Frediani et al. (2014)	1	2	1	1	1	1	1	1	-1	1	1	2	1	-1	-1									22	Intermediate
Han et al. (2021)	1	1	1	-1	1	1	1	-1	-1	1	1	1	1	-1	1									22	Intermediate
Hu et al. (2022)	1	1	-1	-1	1	1	1	-1	-1	1	1	1	1	-1	1									20	Intermediate
Huang et al. (2019)	1	1	1	1	1	1	1	0	0	1	1	1	1	-1	1									26	High
Huang et al. (2020)	1	1	1	-1	1	1	1	1	1	1	1	1	1	-1	1									26	High
Isa et al. (2018)	1	1	1	1	1	1	1	1	0	1	1	1	1	-1	1									27	High
Izquierdo-Garcia et al. (2020)	1	2	1	1	1	1	1	1	-1	1	1	1	1	-1	1									25	High
Jain et al. (2007)	1	2	1	1	1	1	1	1	0	1	1	2	1	-1	-1	-1	-1	0	-1	-1	0	1	Did not report study funding	27	Intermediate
Jiang et al. (2021)	1	2	1	-1	1	1	1	1	-1	1	1	2	1	-1	1									22	Intermediate
Kaal et al. (2009)	-1	1	1	-1	1	0	0	0	0	1	1	-1	1	-1	-1								For method validation sputum samples with different viscosities spiked with bacterial cultures were analysed	16	Intermediate
Kim et al. (2010)	-1	0	1	1	1	1	0	0	0	1	1	-1	1	-1	-1	-1	-1	0	1	-1	1	1	Limited information about human and animals; animals not used for metabolomics	25	Intermediate
Kolk et al. (2012)	1	1	1	1	1	1	1	1	1	1	1	1	1	-1	1									28	High
Lau et al. (2015)	1	1	-1	1	1	1	1	-1	-1	1	1	1	1	-1	1									22	Intermediate
Li et al. (2022)	1	1	1	-1	1	1	1	1	-1	1	1	1	1	-1	-1									22	Intermediate
Li, Shao, et al. (2024)	1	1	1	-1	1	1	1	1	1	1	1	1	1	-1	1									26	High
Liu et al. (2024)	1	1	1	1	1	0	0	0	0	1	1	1	1	-1	-1									22	Intermediate
Liu, Wang, et al. (2024)	1	1	1	-1	1	1	1	-1	-1	1	1	1	1	-1	1									22	Intermediate
Luier and Loots (2016)	-1	-1	1	1	1	1	1	-1	1	1	1	-1	0	-1	1									19	Intermediate
Luo et al. (2023)	1	1	1	1	1	1	1	0	-1	1	1	-1	1	-1	1									23	Intermediate
Magdalena et al. (2022)	1	1	1	-1	1	1	1	1	-1	1	1	1	1	-1	1									24	Intermediate
Makhubela et al.(2023)	1	1	1	1	1	1	1	0	0	1	1	1	1	-1	1									26	High
Meng et al. (2022)	1	1	1	-1	1	1	1	1	-1	1	1	1	1	-1	-1									22	Intermediate
Olivier and Luies (2023)	1	1	1	-1	1	1	1	1	1	1	1	1	1	-1	1									26	High
O'Sullivan et al. (2012)	1	1	1	-1	1	1	1	1	-1	1	1	1	1	-1	-1									22	Intermediate
Park et al. (2021)	1	-1	1	1	1	1	1	1	1	1	1	1	0	-1	-1									23	Intermediate
Phillips et al. (2010)	1	1	1	-1	1	1	1	1	1	1	1	1	1	-1	-1									24	Intermediate
Phuoc Long et al. (2022)	1	2	-1	1	1	1	1	-1	-1	1	1	2	1	-1	-1									18	Intermediate
Pretorius and Luies (2024)	1	1	1	1	1	1	1	-1	-1	1	1	1	-1	-1	1									22	Intermediate
Rai et al. (2023)	1	1	1	1	1	1	1	1	-1	1	1	0	1	-1	1									25	High
Sa et al. (2024)	1	1	1	-1	1	0	0	0	0	1	1	1	1	-1	1									22	Intermediate
Shin et al. (2011)	1	2	-1	1	1	0	0	0	0	1	1	2	0	-1	-1	-1	-1	0	1	-1	1	1	Did not report any potential conflicts of interest	24	Intermediate
Shui et al. (2012)	1	1	1	1	1	1	1	1	1	1	1	1	1	-1	-1	-1	-1	-1	1	-1	1	1	Animals were used for treatment purposes	32	High
Somashekar et al. (2011)	1	2	1	2	1	0	0	0	0	1	1	2	1	-1	1	-1	-1	1	1	-1	1	1		29	Intermediate
Somashekar et al. (2012)	1	2	1	1	1	0	0	0	0	1	1	2	1	-1	1	-1	-1	1	1	-1	1	1		30	High
Sun et al. (2016)	1	1	1	-1	1	1	1	0	0	1	1	1	0	-1	1									23	Intermediate
Suzuki et al. (2011)	1	1	1	1	1	1	1	0	0	1	1	1	1	-1	-1									24	Intermediate
Syhre et al. (2009)	1	1	1	1	1	1	1	0	0	1	1	1	-1	-1	-1									22	Intermediate
Szewczyk et al. (2013)	-1	1	1	1	1	1	1	1	-1	1	1	1	1	-1	-1									22	Intermediate
Vishinkin et al. (2021)	1	1	1	1	1	1	1	1	-1	1	1	1	1	-1	1									26	High
Vrieling et al. (2018)	1	1	-1	-1	1	1	1	0	0	1	1	1	1	-1	1									22	Intermediate
Vrieling et al. (2019)	1	1	-1	1	1	1	1	1	-1	1	1	1	1	-1	1									24	Intermediate
Wang et al. (2025)	1	1	1	1	1	1	1	-2	-2	1	1	1	1	-2	-2									22	Intermediate
Wang, He, et al. (2023)	1	2	1	-1	1	1	1	1	1	1	1	2	1	-1	1									24	Intermediate
Wang, Wu, et al. (2022)	1	1	1	1	1	1	1	1	-1	1	1	1	1	-1	-1									24	Intermediate
Wang, Yang et al. (2024)	1	1	1	-1	1	1	1	1	-1	1	1	1	1	-1	-1									22	Intermediate
Wang, Yang, et al. (2022)	1	1	1	0	1	1	1	-1	-1	1	1	1	1	-1	1									23	Intermediate
Weiner 3rd et al. (2012)	1	2	1	1	1	1	1	1	-1	1	1	2	1	-1	1	-1	-1	-1	1	-1	1	1	Animals not used for metabolomics	30	High
Weiner 3rd et al. (2018)	1	1	1	1	1	1	1	1	-1	1	1	1	1	-1	1									26	High
Wooding et al. (2025)	1	1	1	1	1	1	1	0	0	1	1	1	1	-2	1									26	High
Yang et al. (2024)	1	1	1	-1	1	1	1	-1	-1	1	1	1	1	-1	-1									20	Intermediate
Yu et al. (2024)	1	1	1	1	1	1	1	-1	-1	1	1	1	1	-1	1									24	Intermediate
Zhang et al. (2024)	1	2	1	1	1	0	0	0	0	1	1	2	1	-1	1	-1	-1	1	1	-1	1	1		30	High
Zhang, Xue, et al. (2024)	-1	1	1	-1	1	1	1	-1	-1	1	1	1	1	-1	1									20	Intermediate
Zhong et al. (2016)	1	1	1	-1	1	0	0	0	0	1	1	-1	1	-1	1									20	Intermediate
Zhou et al. (2013)	1	1	1	1	1	1	1	1	-1	1	1	1	1	-1	1									26	High
Zhou et al. (2015)	1	2	1	1	1	1	1	-1	-1	1	1	2	1	-1	1									22	Intermediate

## Sheet: Table S5
Table S5: Study characteristics										Table S5: Specific characteristics of each study
				Metabolomics workflow
Study citation	Study Reference	Research model	Cohort size	Metabolomics approach	Analytical platform	Sample matrix	Sample preperation method	Quality assurance during analysis	Metabolite qauntification method	Data clean-up procedures	Paired or unpaired analysis	Statsistical analyses applied	Cutt-offs for differential metabolites	Group comparisons	Differential metabolite count	List of distinct HMBD-identified metabolites deemed differential for TB vs Controls
Albors-Vaquer et al. (2020)	Albors-Vaquer A, Rizvi A, Matzapetakis M, Lamosa P, Coelho AV, Patel AB, Mande SC, Gaddam S, Pineda-Lucena A, Banerjee S, Puchades-Carrasco L. Active and prospective latent tuberculosis are associated with different metabolomic profiles: clinical potential for the identification of rapid and non-invasive biomarkers. Emerg Microbes Infect. 2020 Dec;9(1):1131-1139. doi: 10.1080/22221751.2020.176073…	Humans	80	Untargeted	NMR	Serum	Buffer reconstitution; Filtered	Not specified	Relative to total intensity sum of the spectral bins	Zero value replacement	Unpaired	dot plot; false discovery rate; structures plots; Fold change; Normalisation scaled; o-PLSDA; Pareto-scaled; PCA; Receiver operating characteristic (ROC) curve analysis; t-test	fold enrichment higher that 1 and a false discovery rate (FDR) < 0.05VIP > 1p < 0.05	ATB vs HC; HHC-TB vs HC; ATB vs Other diseases	C(15;16;6)	Acetic acid; Alanine; Asparagine; Aspartic acid; Choline; Citric acid; Creatine; Glutamic acid; Glutamine; Histidine; Lactic acid; Lysine; Methionine; myo-Inositol; Phenylalanine; Proline; Propylene glycol; α-Aminobutyric acid
Andreas et al. (2020)	Andreas NJ, Basu Roy R, Gomez-Romero M, Horneffer-van der Sluis V, Lewis MR, Camuzeaux SSM, Jiménez B, Posma JM, Tientcheu L, Egere U, Sillah A, Togun T, Holmes E, Kampmann B. Performance of metabonomic serum analysis for diagnostics in paediatric tuberculosis. Sci Rep. 2020 Apr 29;10(1):7302. doi: 10.1038/s41598-020-64413-6. PMID: 32350385; PMCID: PMC7190829.	Humans	148	Untargeted	LC-MS; NMR	Serum	Protein precipitation	Extraction blanks; Pooled sample from sample aliquots; Sample randomization	Relative to total intensity sum of the spectral bins; Relative to internal standard	50 % QC-CV filter; Batch effect correction; Zero value replacement	Unpaired	o-PLSDA; PCA; Receiver operating characteristic (ROC) curve analysis	Not specified	ATB vs Other diseases	16	Alanine; Cer(d18:1/16:0); Cer(d18:1/20:0); Cer(d18:1/22:0); Ganglioside GM3(d18:1/16:0); Glutamic acid; HexCer(d18:1/16:0); LacCer(d18:1/16:0); Leucine; N-acetyl glycoprotein*; O-acetyl glycoproteins*; Phenylalanine; TG(16:0/18:1/18:1)
Anh et al. (2024)	Anh NK, Phat NK, Thu NQ, Tien NTN, Eunsu C, Kim HS, Nguyen DN, Kim DH, Long NP, Oh JY. Discovery of urinary biosignatures for tuberculosis and nontuberculous mycobacteria classification using metabolomics and machine learning. Sci Rep. 2024 Jul 3;14(1):15312. doi: 10.1038/s41598-024-66113-x. PMID: 38961191; PMCID: PMC11222504.	Humans	54	Untargeted	LC-MS	Urine	Dried under N gas; Protein precipitation	Pooled sample from sample aliquots	Relative to internal standard	50 % zero values filter; Batch effect correction; Zero value replacement	Unpaired	Benjamini and Hochberg correction; Fold change; Log transformation; Pareto-scaled; PCA; PLS-DA; Receiver operating characteristic (ROC) curve analysis	p < 0.05|fold change| = 1.5	ATB vs Nontuberculous mycobacteria	22	3-Hydroxyanthranilic acid; 3-Methoxytyrosine; 4-Guanidinobutanoic acid; Acetylcholine; Adenosine; Caffeic acid; Corticosterone; Cystine; Glutaric acid; Histidine; Hypoxanthine; Imidazoleacetic acid; Indole-3-carboxaldehyde; Methionine; N-Acetylserotonin; Oxoglutaric acid; Succinic acid; Tartaric acid; Tetradecenoylcarnitine; Tryptophan; Tyrosine; Valine
Banday et al. (2011)	Banday KM, Pasikanti KK, Chan EC, Singla R, Rao KV, Chauhan VS, Nanda RK. Use of urine volatile organic compounds to discriminate tuberculosis patients from healthy subjects. Analytical chemistry. 2011 Jul 15;83(14):5526-34.	Humans	38	Untargeted	GC-MS	Urine	Acidification with HCl (13 N); Protein precipitation	Sample randomization	Not specified	Not specified	Unpaired	Box-plots; Fold change; o-PLSDA; PCA; PLS-DA; Receiver operating characteristic (ROC) curve analysis; t-test	<2-fold fold change >2-foldp < 0.05	ATB vs HC	5	2,5-Dimethylstyrene; 3-Pentanol; Isovaleric acid; o-Xylene; p-Cymene
Beccaria et al. (2019)	"M. Beccaria, C. Bobak, B. Maitshotlo, T.R. Mellors, G. Purcaro, F.A. Franchina, C. A. Rees, M. Nasir, A. Black, J.E. Hill, Exhaled human breath analysis in active pulmonary tuberculosis diagnostics by comprehensive gas chromatography-mass spectrometry and chemometric techniques, J. Breath Res. 13 (2019) 016005, https://doi.org/10.1088/1752-7163/aae80e."	Humans	50	Untargeted	GC-MS	Breath	Not specified	NF	Not specified	Not specified	Unpaired	Multiple testing correction; Heat map; hierarchical clustering analysis; Kruskal-Wallis test; Transformation; Scaling; PCA; PLS-DA; ROC analysis; Unit-scaled; t-test	p = 0.05	ATB vs HC	11 Classes	Acids; aldehydes; alkylated aromatics; alkylated alcohols; alkylated esters; alkylated hydrocarbons; cyclo-alcohols; esters; halogen-containing compounds; hydrocarbons; ketones
Beukes et al. (2023)	Beukes D, van Reenen M, Loots DT, du Preez I. Tuberculosis is associated with sputum metabolome variations, irrespective of patient sex or HIV status: an untargeted GCxGC-TOFMS study. Metabolomics. 2023 Jun 7;19(6):55. doi: 10.1007/s11306-023-02017-7. PMID: 37284915; PMCID: PMC10247825.	Humans	228	Untargeted	GC-MS	Sputum	Derivitization; Homogenized with methanol; Whole metabolome extraction	Sample randomization	Normalized to the sample median		Unpaired	Auto scale; Effect size; Log transformation; probability of superiority (Aw) effect size measure	Aw value > 0.64	ATB vs Non-TB; Female_ATB vs Non-TB; Male_ATB vs Non-TB	C(6, 21, 6)	1-cis-Monovaccenylglycerol ester; 2,6-Di-tert-butyl-4-methylphenol; 2-Hexadecanone; Adrenic acid; Ammelide; Arachidonic acid; Batilol; D-Mannose; Dodecanamide; Eicosane; Glucose; Glycidyl palmitate; Glycine; Heptadecanoic acid, glycerine-(1)-monoester; LPA(16:0); LPA(18:1); Mannitol; MG(16:0); MG(O-18:1); Palmitaldehyde dibutyl acetal; Phosphate; Tetradecanol
Bohrquez et al. (2024)	Bohórquez JA, Adduri S, Ansari D, John S, Florence J, Adejare O, Singh G, Konduru NV, Jagannath C, Yi G. A novel humanized mouse model for HIV and tuberculosis co-infection studies. Front Immunol. 2024 May 10;15:1395018. doi: 10.3389/fimmu.2024.1395018. PMID: 38799434; PMCID: PMC11116656.	Murine (mice)	28	Untargeted	LC-MS	Plasma	Protein precipitation; Vacuum dried	Not specified	Not specified	Not specified	Unpaired	Cohen’s effect sizes; semi-parametric bootstrap tests; Hierarchical clustering; Log transformation; o-PLSDA; PCA; Spearman’s correlation analysis; t-test	parametric bootstrap tests at a 1% level of significanceVIP > 1P value < 0.05	ATB & HIV+_ATB vs HC	13	Carnitine; Dodecanedioic acid; Gluconic acid; Imidazoleacetic acid; Indoleacrylic acid; LPC(17:0); LysoPC(18:0); Monomethyl glutarate; Myristic acid; N-(3-Methylbut-2-EN-1-YL)-9H-purin-6-amine; Palmitic acid; Platelet-activating factor
Chaudhary et al. (2024)	Chaudhary S, Pahwa F, Nanda RK. Dysregulated cysteine metabolism leads to worsened liver pathology in diabetes-tuberculosis comorbid condition. J Biol Chem. 2024 Feb;300(2):105634. doi: 10.1016/j.jbc.2024.105634. Epub 2024 Jan 8. PMID: 38199571; PMCID: PMC10850780.	Murine (mice)	27	Untargeted	GC-MS	Tissue (brain, heart, kidney, liver, lung, thigh muscle); serum	Derivitization; Filtered; Protein precipitation; Vacuum dried	Pooled sample from sample aliquots; Sample randomization; Spiked samples (instrument); System blanks	Relative to internal standard	50 % zero values filter; Batch effect correction; Zero value replacement	Unpaired	volcano plot; Box-plots; Fold change; Heat map; PLS-DA; t-test	log2 Fold change ≥ ±1.0-log10 p-value ≥ 1.3	ATB vs HC	C(10;4;11;20;16;9;10;7;11;20;7;8)	1,2-Diphenoxyethane; 1,4-Butanediol; 1-Ethyl-L-proline Ethyl ester; 2-Methyl-3-hydroxybutyric acid; 3-Cyanopyridine; 3-Methyl-2-oxovaleric acid; 4-Penten-2-one; 4-Phenylbutene; Acetophenone; Aminoadipic acid; Bis(2-ethylhexyl) phthalate; Cysteine; Diethyl tartrate; Dihydrolycorine; Diisobutyl phthalate; Dodecanoic acid; D-Ribose; D-Xylose; D-Xylulose; Erythritol; Gluconic acid; Glucose; Hexadecan…
Che et al. (2013)	Che N, Cheng J, Li H, Zhang Z, Zhang X, Ding Z, Dong F, Li C. Decreased serum 5-oxoproline in TB patients is associated with pathological damage of the lung. Clin Chim Acta. 2013 Aug 23;423:5-9. doi: 10.1016/j.cca.2013.04.010. Epub 2013 Apr 19. PMID: 23608301.	Humans	26	Untargeted	GC-MS	Serum	Derivitization; Methanol, ribitol solution (0.2 mg/ml in deionized water), and deionized water; Supernatant was mixed with deionized water and chloroform	Not specified	Relative to internal standard	Not specified	Paired; Unpaired	Fold change; o-PLSDA; Receiver operating characteristic (ROC) curve analysis; t-test	p-value < 0.05	ATB vs HC	9	Cholesterol*; D-Galactose; G3P; Lactic acid; Malonic acid; myo-Inositol; Ornithine; Phenylalanine
Chen et al. (2013)	Chen Y, Wu J, Tu L, Xiong X, Hu X, Huang J, Xu Z, Zhang X, Hu C, Hu X, Guo A. 1H-NMR spectroscopy revealed mycobacterium tuberculosis caused abnormal serum metabolic profile of cattle. PloS one. 2013 Sep 30;8(9):e74507.	Cattle	40	Untargeted	NMR	Serum	NMR preparation	Not specified	Relative to total intensity sum of the spectral bins		Unpaired	color-coded co-efficient plots; CV-ANOVA tests; rigorous permutation tests; ANOVA; Fold change; o-PLSDA; PCA	p value > 0.05	ATB vs HC; ATB_M.bovis vs HC; ATB_M.tb1458 vs HC	C(16;15;17)	Acetic acid; Acetoacetic acid; Acetone; Choline; Citric acid; Creatine; Glucose; Glycine; Isoleucine; Lactic acid; Leucine; Lipid*; Methionine; myo-Inositol; N-acetyl glycoprotein*; TG*; Tyrosine; Valine
Chen et al. (2020)	Chen, D., Bryden, W.A. and Wood, R., 2020. Detection of tuberculosis by the analysis of exhaled breath particles with high-resolution mass spectrometry. Scientific reports, 10(1), p.7647.	Humans	35	Targeted	LC-MS	Breath	chloroform: methanol reconstituted; Diluted with acetonitrile: isopropanol: water (2:1:1) and formic acid	Spiked samples (instrument)	Ion intensity values are used for data normalization	Zero value replacement	Unpaired	PCA; Volcano plot	Not specified	ATB vs Non-TB	0	Study only identified differential mass spectrometric patterns between ATB and Non-TB samples and number of features detected in positive ion mode and negative ion mode through high-resolution mass spectrometry.
Chen et al. (2021)	Chen, J.X., Han, Y.S., Zhang, S.Q., Li, Z.B., Chen, J., Yi, W.J., Huang, H., Jiang, T.T. and Li, J.C., 2021. Novel therapeutic evaluation biomarkers of lipid metabolism targets in uncomplicated pulmonary tuberculosis patients. Signal transduction and targeted therapy, 6(1), p.22.	Humans	60	Targeted	LC-MS	Plasma	Lipid extraction	NF	Calibration curves; Multiple reaction monitoring (MRM)	Not specified	Unpaired	Chi-square test; Fold change; K-means clustering; Kruskal-Wallis test; Mann-Whitney U Test; o-PLSDA; ROC analysis; Graphical plot; Trend chart; t-test	Mann–Whitney U test statistical significance ***P < 0.001 P < 0.005) By the cutoff of fold change >1.2 or <1/1.2, and VIP ≥ 1.0	ATB vs HC	29	CE(18:2); Cer(d18:0/24:0); cis-4-Decenoylcarnitine; Decanoylcarnitine; DG(14:0/22:0); DG(16:0/18:0); DG(16:0/20:0); DG(18:0/18:0); Docosahexaenoic acid; LPA(18:0); LPC(22:0); LPE(22:0); MG(18:0); Octanoyl-carnitine; PC(14:0/22:6); PC(16:0/18:2); PC(16:1/18:2); PC(18:2/18:2); PC(20:1/22:6); PC(O-16:0/14:0); PC(O-16:0/22:6); PC(O-16:2/18:1); PC(O-20:4/20:4); PC(16:0/22:6); PC(18:0/22:6); PC(18:1/22…
Chen et al. (2023)	Chen S, Li C, Qin Z, Song L, Zhang S, Sun C, Zhuang P, Wang Y, Yang B, Ning L, Li Y. Serum Metabolomic Profiles for Distinguishing Lung Cancer From Pulmonary Tuberculosis: Identification of Rapid and Noninvasive Biomarker. J Infect Dis. 2023 Nov 2;228(9):1154-1165. doi: 10.1093/infdis/jiad175. PMID: 37246562.	Humans	694	Untargeted; targeted	LC-MS	Serum	Methanol reconstitution; Protein precipitation	Pooled sample from sample aliquots	Not specified	missing values were filled by the k-nearest neighbor method; data were removed according to the 80% rule	Unpaired	Multiple testing correction; Heat map; Mann-Whitney U Test; Pathway enrichment analysis; PCA; PLS-DA; Random forest; ROC analysis; Spearman’s correlation analysis; t-test	VIP > 1 adjusted P value < .05	ATB vs HC	5 Pathways	Aminoacyl-tRNA biosynthesis; glycerophospholipid metabolism; phenylalanine metabolism; phenylalanine,tyrosine and tryptophan biosynthesis; porphyrin and chlorophyll metabolism
Cho et al. (2020)	Cho Y, Park Y, Sim B, Kim J, Lee H, Cho SN, Kang YA, Lee SG. Identification of serum biomarkers for active pulmonary tuberculosis using a targeted metabolomics approach. Sci Rep. 2020 Mar 2;10(1):3825. doi: 10.1038/s41598-020-60669-0. PMID: 32123207; PMCID: PMC7052258.	Humans	69	Targeted	LC-MS	Serum	Derivitization; Diluted with either 40% methanol in water for the LC-MS/MS analysis (15:1) OR running solvent (a proprietary mixture provided by Biocrates) for FIA-MS/MS (20:1).; Dried under N gas; Eluted with ammonium acetate in methanol	Pooled sample from sample aliquots	Calibration curves; Relative to internal standard	Not specified	Unpaired	false discovery rate; Principal component analysis-discriminant analysis; Box-plots; Kruskal-Wallis test; Mann-Whitney U Test; Pareto-scaled; PCA; Receiver operating characteristic (ROC) curve analysis; t-test; Volcano plot	p-values <0.05	ATB vs HC & LTBI; ATB vs HC OR LTBI	C(8;6)	Asparagine; Aspartic acid; Glutamic acid; Glutamine; Kynurenic acid; Methionine; Methionine sulfoxide; Tryptophan
Collins et al. (2018)	Collins JM, Walker DI, Jones DP, Tukvadze N, Liu KH, Tran VT, Uppal K, Frediani JK, Easley KA, Shenvi N, Khadka M, Ortlund EA, Kempker RR, Blumberg HM, Ziegler TR. High-resolution plasma metabolomics analysis to detect Mycobacterium tuberculosis-associated metabolites that distinguish active pulmonary tuberculosis in humans. PLoS One. 2018 Oct 11;13(10):e0205398. doi: 10.1371/journal.pone.0205398…	Humans	243	Untargeted	LC-MS	Plasma	Protein precipitation	Internal isotopic standard	Relative to internal standard	50 % QC-CV filter; 50 % zero values filter	Unpaired	Manhattan plot; Benjamini and Hochberg correction; Fisher's exact test; Log transformation; Receiver operating characteristic (ROC) curve analysis; Wilcoxon sum rank test	p ≤ 0.05FDR threshold of 20%	ATB vs Non-TB	3	Ac1PIM1 (56:1) ; LPI(18:0); PG(16:0/18:1)
Collins et al. (2020)	Collins JM, Siddiqa A, Jones DP, Liu K, Kempker RR, Nizam A, Shah NS, Ismail N, Ouma SG, Tukvadze N, Li S, Day CL, Rengarajan J, Brust JC, Gandhi NR, Ernst JD, Blumberg HM, Ziegler TR. Tryptophan catabolism reflects disease activity in human tuberculosis. JCI Insight. 2020 May 21;5(10):e137131. doi: 10.1172/jci.insight.137131. PMID: 32369456; PMCID: PMC7259525.	Humans	33	Untargeted; targeted	LC-MS	Plasma	Protein precipitation	Sample randomization	Relative to internal standard; Stable internal standardotope	Not specified	Paired; Unpaired	Box-plots; Bubble plot; Log transformation; Receiver operating characteristic (ROC) curve analysis; Wilcoxon sum rank test	p ≤ 0.05	ATB vs HC & LTBI	4	2-Aminophenol; Kynurenine; Tryptophan; Tryptophol
Comella-del-Barrio et al. (2021)	Comella-Del-Barrio P, Izquierdo-Garcia JL, Gautier J, Doresca MJC, Campos-Olivas R, Santiveri CM, Muriel-Moreno B, Prat-Aymerich C, Abellana R, Pérez-Porcuna TM, Cuevas LE, Ruiz-Cabello J, Domínguez J. Urine NMR-based TB metabolic fingerprinting for the diagnosis of TB in children. Sci Rep. 2021 Jun 7;11(1):12006. doi: 10.1038/s41598-021-91545-0. PMID: 34099838; PMCID: PMC8184981.	Humans	62	Untargeted	NMR	Urine	Buffer reconstitution	Sample randomization	Relative to total intensity sum of the spectral bins	Zero value replacement	Unpaired	Pareto scaled; post-hoc Dunn's test; Box-plots; Kruskal-Wallis test; PCA; PLS-DA; Receiver operating characteristic (ROC) curve analysis; t-test	p-value was < 0.05	ATB vs HC	0	Study identified through visualisation (box plots and PLS-DA) an association between the urine NMR-based metabolic fingerprint and the clinical case definitions used for classifying TB in children.
Conde et al. (2022)	Conde R, Laires R, Gonçalves LG, Rizvi A, Barroso C, Villar M, Macedo R, Simões MJ, Gaddam S, Lamosa P, Puchades-Carrasco L, Pineda-Lucena A, Patel AB, Mande SC, Banerjee S, Matzapetakis M, Coelho AV. Discovery of serum biomarkers for diagnosis of tuberculosis by NMR metabolomics including cross-validation with a second cohort. Biomed J. 2022 Aug;45(4):654-664. doi: 10.1016/j.bj.2021.07.006. Epub…	Humans	104	Untargeted	NMR	Serum	Filtered; Glycerol removed; Homogenized	Sample randomization	Relative to internal standard	Not specified	Unpaired	Benjamini and Hochberg correction; Box-plots; PCA; PLS-DA; Receiver operating characteristic (ROC) curve analysis; Shapiro test; Wilcoxon sum rank test	p < 0.005VIP > 1.5	ATB vs HC; ATB vs LTBI	C(16;12)	3-Hydroxybutyric acid; 3-Hydroxyisobutyric acid; Acetic acid; Asparagine; Aspartic acid; Citric acid; Creatine; Cysteine; D-Fructose; D-Mannose; Fucose; Glucose; Glutamic acid; Hypoxanthine; Inosine; Lactic acid; Methionine; Ornithine; Serine; Threonine; Valine; α-Aminobutyric acid
Daniel et al. (2024)	Daniel, E.A., Upadhyay, S., Selvachithiram, M., Pattabiraman, S., Bhanu, B., Sivaprakasam, A., Kulkarni, V., Karyakarte, R., Gaikwad, S., Paradkar, M. and Yogendra Shivakumar, S.V.B., 2025. Predictive metabolite signatures for risk of progression to active TB from QuantiFERON supernatants of household contacts of TB patients. Emerging Microbes & Infections, 14(1), p.2437242.	Humans	28	Untargeted	LC-MS	Whole blood (QuantiFERON supernatants)	Acetonitrile/methanol/water (2:2:1 ratio); Diluted with formic acid; Protein precipitatio	NF	Relative to IS	Not specified	Paired	Scaling; Transformation; Quantile normalization; Random forest	fold change of >1.3 and <0.76 p-values <0.05	ATB vs HC	39	(9S,10R,12R)-2,3,9,10,11,12-Hexahydro-10-methoxy-2,9-dimethyl-1-oxo-9,12-epoxy-1H-diindolo[1,2,3-fg:3',2',1'-kl]pyrrolo[3,4-i][1,6]benzodiazocine-10-carboxylic acid, methyl ester; 1-Butanol; 2-Furoic acid; 2-Propyl-2,4-pentadienoic acid; 3, 5-Tetradecadiencarnitine; 3-Methoxy-4-hydroxyphenylglycol glucuronide; 4,8-Methano-8αH-bisbenzofuro[3,2-e:2’,3’- g]isoquinoline-1,8α-diol,7-(cyclopropylmethyl…
Das et al. (2015)	Das MK, Bishwal SC, Das A, Dabral D, Badireddy VK, Pandit B, Varghese GM, Nanda RK. Deregulated tyrosine-phenylalanine metabolism in pulmonary tuberculosis patients. J Proteome Res. 2015 Apr 3;14(4):1947-56. doi: 10.1021/acs.jproteome.5b00016. Epub 2015 Mar 2. PMID: 25693719.	Humans	42	Untargeted	GC-MS	Urine	Derivitization	Pooled sample from sample aliquots; Sample randomization; Spiked samples (instrument)	Relative to internal standard	Not specified	Unpaired	heat map; z score plot; Box-plots; False discovery rate; Fold change; Mann-Whitney U Test; PCA; PLS-DA; Receiver operating characteristic (ROC) curve analysis; Wilcoxon sum rank test	FC > 1.5t test p value < 0.05PLS-DA (VIP) score > 1.5	ATB vs Non-TB	14	13-α-Ethyl-3-oximinogon-4-ene-17-one; 2,4-Dihydroxybutanoic acid; 4-Hydroxybenzoic acid; 4-Hydroxyhippuric acid; Dihydroxybiphenyl; Gentisic acid; Glucose; Glyceric acid; Hydroquinone; Lactic acid; Malic acid; Norepinephrine; Phosphate; γ-Aminobutyric acid
Deng et al. (2021)	Deng J, Liu L, Yang Q, Wei C, Zhang H, Xin H, Pan S, Liu Z, Wang D, Liu B, Gao L, Liu R, Pang Y, Chen X, Zheng J, Jin Q. Urinary metabolomic analysis to identify potential markers for the diagnosis of tuberculosis and latent tuberculosis. Arch Biochem Biophys. 2021 Jun 15;704:108876. doi: 10.1016/j.abb.2021.108876. Epub 2021 Apr 14. PMID: 33864753.	Humans	90	Untargeted	LC-MS	Urine	Methanol reconstitution; Protein precipitation	Pooled sample from sample aliquots	Not specified	Not specified	Unpaired	Fold change; o-PLSDA; PCA; PLS-DA; Receiver operating characteristic (ROC) curve analysis; t-test	FC > 2, VIP>1.5 and P < 0.05; AUC=0.5 suggests no discrimination (i.e., ability to diagnose patients with and without the disease or condition based on the test), 0.7 to 0.8 is considered acceptable.	ATB vs LTBI; ATB vs Non-TB	C(114;129)	(3b,9R)-5-Megastigmene-3,9-diol 9-[apiosyl-(1->6)-glucoside]; (4-Ethyl-2-hydroxy-6-methoxyphenyl)oxidanesulfonic acid; (all-E)-1,8,10-Heptadecatriene-4,6-diyne-3,12-diol; (R)-1-O-β-D-glucopyranosyl-1,3-octanediol; [6]-Gingerdiol 3,5-diacetate; 1-(Dimethylamino)-2-methyl-3,4-diphenylbutane-1,3-diol; 1,3-Diacetoxy-4,6,12-tetradecatriene-8,10-diyne; 10-Acetylpanaxytriol; 10-Hydroxy-2,8-decadiene-4,6…
Du Preez and Loots (2013)	du Preez I, Loots DT. New sputum metabolite markers implicating adaptations of the host to Mycobacterium tuberculosis, and vice versa. Tuberculosis (Edinb). 2013 May;93(3):330-7. doi: 10.1016/j.tube.2013.02.008. Epub 2013 Mar 7. PMID: 23477940.	Humans	95	Untargeted	GC-MS	Sputum	Derivitization; Dried under N gas; Extraction solvent mixture containing chloroform, methanol and ddH2O, in a 1:3:1 ratio, were added to the dried extract; Homogenized with ethanol; Vacumm dried; Whole metabolome extraction	Pooled sample from sample aliquots; Sample randomization; Spiked samples (instrument)	Relative to internal standard	Batch effect correction; Zero value replacement	Unpaired	Fold change; PCA; PLS-DA; t-test	p < 0.05PLS-DA VIP value >1Fold change > |2|	ATB vs Non-TB	22	(S)-3,4-Dihydroxybutyric acid; 17-Methyloctadecanoic acid; 2-Deoxy-d-erythro-pentitol; Butanal; Citramalic acid; D-Fucose; D-mannopyranoside; D-Mannose; Gluconolactone; Glucosamine; Glucose; Glutaric acid; Isoflurane; N-Acetylgalactosamine; Nonadecanoic acid; Normetanephrine; Oleic acid; Sebacic acid; trans-10-Heptadecenoic acid; α-Aminobutyric acid; α-Santalyl acetate; β-N-Acetylglucosamine
Dutta et al. (2020)	Dutta NK, Tornheim JA, Fukutani KF, Paradkar M, Tiburcio RT, Kinikar A, Valvi C, Kulkarni V, Pradhan N, Shivakumar SVBY, Kagal A, Gupte A, Gupte N, Mave V, Gupta A, Andrade BB, Karakousis PC. Integration of metabolomics and transcriptomics reveals novel biomarkers in the blood for tuberculosis diagnosis in children. Sci Rep. 2020 Nov 11;10(1):19527. doi: 10.1038/s41598-020-75513-8. PMID: 33177551…	Humans	48	Untargeted	LC-MS	Plasma	Dried under N gas; Organic acid extraction; Reconstituted in solvents compatible with each of the four methods	Sample randomization; Spiked samples (instrument)	Not specified	Not specified	Unpaired	cluster; Pearson coefficients; venn diagram; volcano plot; Z-score normalization; ANOVA; Heat map; Log transformation; Mann-Whitney U Test; PCA; Receiver operating characteristic (ROC) curve analysis; Spearman’s correlation analysis; t-test	P < 0.05Hierarchical clustering by Euclidean distance using ggplot233. Random forest analysis. ClusterprofilePearson coefficients > 0.7	ATB vs HHC; HHC-TB vs HHC	C(33;6)	2,4-Dihydroxybutanoic acid; 3-Hydroxycapric acid; 4-Hydroxyproline; Aconitic acid; Azelatic acid; Creatine; D-Mannose; Hippuric acid; Lenticin; LPC(18:0); LPC(18:2); MG(16:0); N-Acetylneuraminic acid; Niacinamide; N-Phenylacetylglutamic acid; PC(16:0/18:2); PC(18:2/18:2); PC(16:0/20:4); p-Cresol sulfate; Phenol sulphate; Pyrocatechol sulfate; Pyroglutamine; Quinolinic acid; SM(d18:1/22:0); SM(d18…
Fernández-García et al. (2020)	Fernández-García M, Rey-Stolle F, Boccard J, Reddy VP, García A, Cumming BM, Steyn AJC, Rudaz S, Barbas C. Comprehensive Examination of the Mouse Lung Metabolome Following Mycobacterium tuberculosis Infection Using a Multiplatform Mass Spectrometry Approach. J Proteome Res. 2020 May 1;19(5):2053-2070. doi: 10.1021/acs.jproteome.9b00868. Epub 2020 Apr 23. PMID: 32285670; PMCID: PMC7199213.	Murine (mice)	13	Untargeted	CE-MS, GC-MS; LC-MS	Tissue (lung)	Derivitization; Filtered; Homogenized; Methanol reconstitution; Normalization	Sample randomization	Relative to internal standard	50 % zero values filter; Batch effect correction	Unpaired	Clustering analysis; heat map; Van Krevelen diagram; o-PLSDA; shared and unique structure plot	VIP > 1p < 0.05	ATB_W4 vs HC; ATB_W9 vs HC	C(241;280)	(20s)-1α,25-Dihydroxy-20-phenyl-16,17-didehydro-21-norvitamin d3; 1,2-Propanediol-1-phosphate; 11-Dodecenoic acid; 1-Methylhistamine; 1-Methylhistidine; 1α-Hydroxy-24-methylsulfonyl-25,26,27-trinorvitamin D3; 2-Aminoisobutyric acid; 2-Ethylhexanoic acid; 2-Hydroxybutyric acid; 2-Hydroxyoctadecanoic acid; 2-Hydroxyphenethylamine; 2-Ketobutyric acid; 2-S-cysteinyl-DOPA; 3-Hydroxybutyric acid; 3-Hyd…
Frediani et al. (2014)	Frediani JK, Jones DP, Tukvadze N, Uppal K, Sanikidze E, Kipiani M, Tran VT, Hebbar G, Walker DI, Kempker RR, Kurani SS, Colas RA, Dalli J, Tangpricha V, Serhan CN, Blumberg HM, Ziegler TR. Plasma metabolomics in human pulmonary tuberculosis disease: a pilot study. PLoS One. 2014 Oct 15;9(10):e108854. doi: 10.1371/journal.pone.0108854. PMID: 25329995; PMCID: PMC4198093.	Humans	34	Untargeted	LC-MS	Plasma	Protein precipitation	Extraction blanks; Sample randomization; Spiked samples (instrument)	Relative to internal standard; Stable internal standardotope	Batch effect correction; Zero value replacement	Unpaired	Manhattan plot; Pearson correlation test; two-tailed Fisher exact tests; two-way hierarchical cluster analysis; Benjamini and Hochberg correction; Box-plots; Heat map; Log transformation; PCA; t-test	FDR=0.05	ATB vs HHC	22	2,6-Dichloroindophenol; Acrylonitrile; Androstenedione; Bromoform; Choline; Ethambutol; Glutamic acid; Linuron; N-(2-(Methylamino)ethyl)-5-isoquinolinesulfonamide; O-Phosphotyrosine; Phosphatidylserine; PI(13:0); Plant hormone; Plant toxin; Quercetin; Resolvin D; Rifampin; Ruscopine; Sphingosine; TG*; Thyroid hormone mimetic; Trehalose-mono-mycolate; Vignatic acid A
Han et al. (2021)	Han YS, Chen JX, Li ZB, Chen J, Yi WJ, Huang H, Wei LL, Jiang TT, Li JC. Identification of potential lipid biomarkers for active pulmonary tuberculosis using ultra-high-performance liquid chromatography-tandem mass spectrometry. Exp Biol Med (Maywood). 2021 Feb;246(4):387-399. doi: 10.1177/1535370220968058. Epub 2020 Nov 11. PMID: 33175608; PMCID: PMC7885049.	Humans	119	Untargeted	LC-MS	Plasma	Addition of lipid extraction solution; Reconstituted with mobile phase B; Sonication; Water addition	Not specified	Relative to internal standard	Not specified	Unpaired	Chi-square test; False discovery rate; Fold change; Kruskal-Wallis test; Mann-Whitney U Test; o-PLSDA; PCA; Receiver operating characteristic (ROC) curve analysis; t-test	P value <0.05	ATB vs HC; ATB vs CAP; ATB vs LCA	C(120;92;60)	(R)-3-Hydroxybutyrylcarnitine; 10-Heptadecenoic acid; 12,13-EpOME; 12-HETE; 3-Hydroxydodecenoyl carnitine; 3-Methylglutarylcarnitine; 9-Hexadecenoylcarnitine; Adrenic acid; Arachidonic acid; CE(16:0); CE(16:1); CE(18:0); CE(18:3); CE(20:3); CE(20:4); CE(22:4); CE(22:5); Cer(d18:1/16:0); Cer(d18:1/18:0); Cer(d18:1/20:0); Cer(d18:1/24:0); Cer(t18:0/24:0); CerP(d18:1/14:0); CerP(d18:1/16:0); cis-4-D…
Hu et al. (2022)	Hu X, Wang J, Ju Y, Zhang X, Qimanguli W, Li C, Yue L, Tuohetaerbaike B, Li Y, Wen H, Zhang W, Chen C, Yang Y, Wang J, Chen F. Combining metabolome and clinical indicators with machine learning provides some promising diagnostic markers to precisely detect smear-positive/negative pulmonary tuberculosis. BMC Infect Dis. 2022 Aug 25;22(1):707. doi: 10.1186/s12879-022-07694-8. PMID: 36008772; PMCID:…	Humans	100	Untargeted	LC-MS	Plasma	Filtered; Methanol/acetonitrile (1∶1) reconstitution; Protein precipitation	Sample randomization	Relative to total intensity sum of the spectral bins	50 % zero values filter; Zero value replacement	Unpaired	ANOVA; Bonferroni-Holm correction; Chi-square test; Heat map; Hypergeometric distribution test; Kruskal Wallis test; Mann-Whitney U Test; o-PLSDA; PCA; Receiver operating characteristic (ROC) curve analysis; scatter plot; t-test	o-PLSD VIP > 1T-test < 0.05	ATB vs HC	C(70)	16-Hydroxyhexadecanoic acid; 2-Ethoxyethanol; 2-Ethyl-2-Hydroxybutyric acid; 3β,15β,17α-Trihydroxy-pregnenone; 9,10-EOA; 9,10-Epoxystearic acid; 9-OxoODE; Acetylcarnitine; Acetylglycine; Allose; APGPR Enterostatin; Arachidic acid; Benzoic acid; Capric acid; Carnitine; Chenodeoxycholic acid; Chenodeoxycholic acid glycine conjugate; Choline; Citric acid; Cortisol; Decanoylcarnitine; Dehydroabietic …
Huang et al. (2019)	Huang, H., Shi, L.Y., Wei, L.L., Han, Y.S., Yi, W.J., Pan, Z.W., Jiang, T.T., Chen, J., Tu, H.H., Li, Z.B. and Hu, Y.T., 2019. Plasma metabolites Xanthine, 4-Pyridoxate, and d-glutamic acid as novel potential biomarkers for pulmonary tuberculosis. Clinica Chimica Acta, 498, pp.135-142.	Humans	136	Untargeted	LC-MS	Plasma	Methanol reconstitution	NF	Relative to IS	Not specified	Unpaired	Chi-square test; Kruskal-Wallis test; Mann-Whitney U Test; o-PLSDA; PCA; Graphical plot; t-test; Graphical plot	OPLS-DA VIP value was>1 p < 0.05 and VIP > 1	ATB vs HC; ATB vs CAP; ATB vs LCA	C(60;38;53)	(-)-α-Pinene; (2R,3R)-2-Aminooctadecane-1,3-diol; (all-Z)-7,10,13-Docosatrienoic acid; 10-Hydroxydecanoic acid; 2-(Methylthio)benzothiazole; 2, 4-Diacetylphloroglucinol; 2-Aminooctanoic acid; 2-Methyl-3-ketovaleric acid; 2-Pyrocatechuic acid; 3,4,5-Trimethoxycinnamic acid; 3-[[(2S)-2,4-Dihydroxy-3,3-dimethylbutanoyl]amino]propanoic acid; 3-Aminopentanedioic acid; 3-Dehydroshikimate; 3-Methyl-2-ox…
Huang et al. (2020)	Huang H, Han YS, Chen J, Shi LY, Wei LL, Jiang TT, Yi WJ, Yu Y, Li ZB, Li JC. The novel potential biomarkers for multidrug-resistance tuberculosis using UPLC-Q-TOF-MS. Exp Biol Med (Maywood). 2020 Mar;245(6):501-511. doi: 10.1177/1535370220903464. Epub 2020 Feb 11. PMID: 32046521; PMCID: PMC7158596.	Humans	90	Untargeted	LC-MS	Serum	Methanol reconstitution; Methanol/acetonitrile (1∶1) reconstitution; Protein precipitation	Pooled sample from sample aliquots; Sample randomization; System blanks	Not specified	Zero value replacement	Unpaired	ANOVA; Chi-square test; Fold change; o-PLSDA; Scaling; PCA; ROC analysis; t-test; Graphical plot	T-test P < 0.05 VIP > 1 Fold change>1.3 or<0.7	ATB vs HC	63	13-Docosenamide; 3β,15β,17α-Trihydroxy-pregnenone; 9,10-Epoxystearic acid; Acetylcarnitine; Aminocaproic acid; Androsterone sulfate; Arachidic acid; Benzoic acid; Bilirubin; Biliverdin; Cortexolone; Decanoylcarnitine; Dehydroepiandrosterone; D-Mannose; Docosahexaenoic acid; Docosapentaenoic acid (22n-3); D-Proline; Eicosadienoic acid; Glutamic acid; Glutamine; Glycocholic acid; Gulonolactone; Hex…
Isa et al. (2018)	Isa F, Collins S, Lee MH, Decome D, Dorvil N, Joseph P, Smith L, Salerno S, Wells MT, Fischer S, Bean JM. Mass spectrometric identification of urinary biomarkers of pulmonary tuberculosis. EBioMedicine. 2018 May 1;31:157-65.	Humans	100	Untargeted	LC-MS	Urine	Filtered; Formic acid and methanol added 1:1 ratio; salt concentration normalised	Sample randomization	Relative to internal standard	Batch effect correction	Paired	Box-plots; Effect size; Line graphs; Log transformation; Receiver operating characteristic (ROC) curve analysis; t-test; Violin plots; Wilcoxon sum rank test	p value < 0.05mean effect size 1.46 Cohen's d range 0.84–3.09	ATB vs HC	8	Hydroxykynurenine; N1,N12-Diacetylspermine; N-Acetylhexosamine; N-Acetylneuraminic acid; Neopterin; Ureidopropionic acid
Izquierdo-Garcia et al. (2020)	Izquierdo-Garcia JL, Comella-Del-Barrio P, Campos-Olivas R, Villar-Hernández R, Prat-Aymerich C, De Souza-Galvão ML, Jiménez-Fuentes MA, Ruiz-Manzano J, Stojanovic Z, González A, Serra-Vidal M, García-García E, Muriel-Moreno B, Millet JP, Molina-Pinargote I, Casas X, Santiago J, Sabriá F, Martos C, Herzmann C, Ruiz-Cabello J, Domínguez J. Discovery and validation of an NMR-based metabolomic profi…	Humans	332	Untargeted	NMR	Urine	Azide was added to prevent bacterial contamination; Buffer reconstitution; Filtered	Not specified	Relative to total intensity sum of the spectral bins		Unpaired	ANOVA; Pareto-scaled; PCA; PLS-DA; t-test	Bonferroni corrected Student’s t-test assuming significant unequal corrected variance with p < 0.05	ATB vs LTBI; ATB vs PnP; ATB vs HC	C(3;3;4)	Aminoadipic acid; Citric acid; Creatine; Creatinine; Glucose; Hippuric acid; Mannitol; Phenylalanine
Jain et al. (2007)	Jain M, Petzold CJ, Schelle MW, Leavell MD, Mougous JD, Bertozzi CR, Leary JA, Cox JS. Lipidomics reveals control of Mycobacterium tuberculosis virulence lipids via metabolic coupling. Proceedings of the National Academy of Sciences. 2007 Mar 20;104(12):5133-8.	Murine (mice)	Unclear	Semi-targeted	ICR MS	Tissue (lung)	chloroform/methanol 1:1 extraction; Homogenized with methanol	Extraction blanks	Not specified	Not specified	Unpaired	log-rank test; Mann-Whitney U Test	P < 0.0002	ATB vs HC	2	Methylmalonyl-CoA
Jiang et al. (2021)	Jiang J, Li Z, Chen C, Jiang W, Xu B, Zhao Q. Metabolomics Strategy Assisted by Transcriptomics Analysis to Identify Potential Biomarkers Associated with Tuberculosis. Infect Drug Resist. 2021 Nov 15;14:4795-4807. doi: 10.2147/IDR.S330493. PMID: 34815677; PMCID: PMC8604652.	Humans	90	Untargeted	GC-MS; LC-MS	Serum	Methanol reconstitution; Protein precipitation; Whole metabolome extraction	Pooled sample from sample aliquots; Sample randomization	Relative to internal standard; Stable internal standardotope	50 % zero values filter; Zero value replacement	Unpaired	Fisher's exact test; volcano map; ANOVA; Chi-square test; Kruskal-Wallis test; Log transformation; Mann-Whitney U Test; o-PLSDA; PCA; Receiver operating characteristic (ROC) curve analysis; scatter plot; t-test; Wilcoxon sum rank test	PCA & oPLS-DA VIP >1P value <0.05	ATB vs HC	6	2-Ethyl-4,5-dimethyloxazole; 2-Hydroxycaproic acid; 5-Hydroxyindoleacetic acid; Heptadecanoic acid; Indoleacetaldehyde; Isoleucylleucine
Kaal et al. (2009)	Kaal E, Kolk AH, Kuijper S, Janssen HG. A fast method for the identification of Mycobacterium tuberculosis in sputum and cultures based on thermally assisted hydrolysis and methylation followed by gas chromatography–mass spectrometry. Journal of Chromatography A. 2009 Aug 28;1216(35):6319-25.	Humans	18	Targeted	GC-MS	Sputum	Buffer reconstitution; decontaminated with NaOH+ Na–citrate+ N-acetyl-l-cysteine (NALC)	Extraction blanks; Spiked samples (instrument); System blanks	Not specified	Not specified	Unpaired	Not specified	Not specified	ATB vs M. avium, M. kansasii and M. smegmatis	2	Hexacosanoic acid; Tuberculostearic acid
Kim et al. (2010)	Kim MJ, Wainwright HC, Locketz M, Bekker LG, Walther GB, Dittrich C, Visser A, Wang W, Hsu FF, Wiehart U, Tsenova L. Caseation of human tuberculosis granulomas correlates with elevated host lipid metabolism. EMBO molecular medicine. 2010 Jul 15;2(7):258-74.	Humans	3	Targeted	GC-MS	Tissue (lung)	Chloroform/methanol mixed 2:1; Dried under N gas; Filtered; Lipid extract dissolved in methanol/ chloroform (2:1, v/v); Lipids were developed either in a dual solvent system of chloroform:methanol:water (65:25:4, v/v/v) and petroleum ether:ethyl ether:acetic acid (70:30:2, v/v/v), or in a single solvent system of chloroform:methanol:water (65:25:4, v/v/v)	Pooled sample from sample aliquots	Relative to internal standard	Not specified	Unpaired	Benjamini and Hochberg correction; Fold change; Log transformation; t-test	p value < 0.05	ATB vs HC	4	CE(20:2); CE*; Cholesterol*; TG*
Kolk et al. (2012)	Kolk AH, Van Berkel JJ, Claassens MM, Walters E, Kuijper S, Dallinga JW, Van Schooten FJ. Breath analysis as a potential diagnostic tool for tuberculosis. The International Journal of Tuberculosis and Lung Disease. 2012 Jun 1;16(6):777-82.	Humans	171	Untargeted	GC-MS	Breath	Not specified	Sample randomization	Not specified	Not specified	Unpaired	ZN scores	Not specified	ATB vs HC	7	2-Ethyl-1-hexanol; 3-Heptafluorobutyroxypentadecane; 5-Methylpentadecane; Capsicoside E; Hexenoic acid; Myristic acid; Octanal
Lau et al. (2015)	Lau SK, Lee KC, Curreem SO, Chow WN, To KK, Hung IF, Ho DT, Sridhar S, Li IW, Ding VS, Koo EW, Wong CF, Tam S, Lam CW, Yuen KY, Woo PC. Metabolomic Profiling of Plasma from Patients with Tuberculosis by Use of Untargeted Mass Spectrometry Reveals Novel Biomarkers for Diagnosis. J Clin Microbiol. 2015 Dec;53(12):3750-9. doi: 10.1128/JCM.01568-15. Epub 2015 Sep 16. PMID: 26378277; PMCID: PMC4652110.	Humans	97	Untargeted	LC-MS	Plasma	Filtered; Methanol reconstitution; Protein precipitation	Sample randomization	Relative to internal standard	Batch effect correction; Zero value replacement	Unpaired	False Discovery Rate of < 0.05; ANOVA; Box-plots; PCA; PLS-DA; Receiver operating characteristic (ROC) curve analysis; Square-root transformation; t-test	ANOVA P < 0.05AUC > 0.85PLS-DA & PCA VIP > 1.0Box represent the 25th and the 75th percentiles, and the whiskers represent the 5th and 95th percentiles.FDR of < 0.05	ATB vs CAP & Non-TB	4	12-HETE; 4α-Formyl-4β-methyl-5α-cholesta-8-en-3β-ol; Cer*; Cholesterol sulfate
Li et al. (2022)	Li YX, Zheng KD, Duan Y, Liu HJ, Tang YQ, Wu J, Lin DZ, Zhang Z. Mass spectrometry-based identification of new serum biomarkers in patients with latent infection pulmonary tuberculosis. Medicine (Baltimore). 2022 Dec 2;101(48):e32153. doi: 10.1097/MD.0000000000032153. PMID: 36482536; PMCID: PMC9726300.	Humans	260	Untargeted	LC-MS	Serum	Acetonitrile and water (1:1) reconstitution; Methanol reconstitution; oscillate; vacuum drying	Spiked samples (instrument)	Not specified	Not specified	Unpaired	ANOVA; Clustering; o-PLSDA; Pareto-scaled; PCA; PLS-DA	P < .05;VIP > 1	ATB vs LTBI	1	Cotinine
Li, Shao, et al. (2024)	Li, L., Shao, J., Tong, C., Gao, W., Pan, P., Qi, C., Gao, C., Zhang, Y., Zhu, Y. and Chen, C., 2024. Non-tuberculous mycobacteria enhance the tryptophan-kynurenine pathway to induce immunosuppression and facilitate pulmonary colonization. Frontiers in Cellular and Infection Microbiology, 14, p.1455605. DOI: 10.3389/fcimb.2024.1455605	Humans	96	Untargeted	LC-MS	Bronchoalveolar lavage fluid	Homogenized with methanol; Methanol/acetonitrile (1∶1) reconstitution; vacuum-concentrated	Not specified	Not specified	Not specified	Unpaired	Dunn’s post-hoc test; FDR; Benjamini and Hochberg correction; Kruskal-Wallis test; Mann-Whitney U Test; PLS-DA; Spearman’s correlation analysis; Wilcoxon sum rank test	FDR-adjusted p < 0.05	ATB vs HC; ATB vs Non-TB	C(1232;1197)	(10R,13S)-17-((Z)-5,5-Diphenylpenta-2,4-dien-2-Yl)-10,13-dimethyl-2,3,4,7,8,9,10,11,12,13,14,15,16,17-tetradecahydro-1H-cyclopenta[Aphenanthren-3-ol; (10βH,11xi)-11-Hydroxy-13-nor-6-eremophilen-8-one; (11S)-14-Ethyl-12-ethylidene-8,14-diazapentacyclo[9.5.2.0<1,9.0<2,7.0<14,17 octadeca-2,4,6,9-tetraene-10-carbaldehyde, iodide; (1As,2Z,4E,14R,15As)-8-Chloro-9,11-dihydroxy-14-methyl-1A,14,15,15A-tet…
Liu et al. (2024)	Liu, R., Zhang, F., Li, S., Liu, Q., Pang, Y. and Li, L., 2024. Regulation of ROS metabolism in macrophage via xanthine oxidase is associated with disease progression in pulmonary tuberculosis. Metabolomics, 20(6), p.127. DOI: 10.1007/s11306-024-02194-z	Humans	90	Semi-targeted	LC-MS	Plasma	dry under vacuum; Methanol/acetonitrile (1∶1) reconstitution; Redissolve	Not specified	Not specified	50 % zero values filter	Unpaired	FDR; ANOVA; Chi-square test; Fisher’s exact test; Kruskal-Wallis test; o-PLSDA; Pareto-scaled; PCA; PLS-DA	significant, and the significance levels were denoted by asterisks (*,P < 0.05; **, P < 0.01; ***, P < 0.001; ****, P < 0.0001).	ATB_S vs HC; ATB_NS vs HC	C(4;4)	Di-HydroCER; D-Tryptophan; Hypoxanthine; Xanthosine
Liu, Wang, et al. (2024)	Liu Y, Wang R, Zhang C, Huang L, Chen J, Zeng Y, Chen H, Wang G, Qian K, Huang P. Automated Diagnosis and Phenotyping of Tuberculosis Using Serum Metabolic Fingerprints. Advanced Science. 2024 Oct;11(39). Doi: 10.1002/advs.202406233	Humans	228	Untargeted	NPELDI-MS	Serum	diluted; Dried	Not specified	Calibration curves	Not specified	Unpaired	Chi-square test; o-PLSDA; Receiver operating characteristic (ROC) curve analysis; t-test	p-value < 0.05	ATB vs HC	14	all-trans-Heptaprenyl diphosphate; CE(16:1); Cer(d18:1/12:0); Cystine; MG(14:0); NADP; Octacosanoic acid; PC(15:0/16:0); Raffinose; S-Lactoylglutathione; TG(20:0/20:0/20:1); Torvoside G
Luier and Loots (2016)	Luies, L., Loots, D.T. Erratum to: Tuberculosis metabolomics reveals adaptations of man and microbe in order to outcompete and survive. Metabolomics 12, 55 (2016). https://doi.org/10.1007/s11306-016-0979-8	Humans	76	Semi-targeted	GC-MS	Urine	Creatinine determination; Derivitization; Organic acid extraction	Pooled sample not identical matrix; Sample randomization	Relative to internal standard	50 % QC-CV filter; 50 % zero values filter; Batch effect correction; Zero value replacement	Unpaired	Box-plots; Effect size; PCA; PLS-DA; t-test	AND functionPCA >0.5PLS-DA VIP > 1.0Effect size >0.5P value <0.05	ATB vs HC	12	(5R)-5-Hydroxyhexanoic acid; 2-C-Methylglycerol; 2-Octenoic acid; 4-Hydroxyphenytoin; Indole-3-carboxylic acid; Kynurenic acid; MG(18:0); Oxalic acid; Phenylacetic acid; Quinolinic acid; Rhamnulose; Ribitol
Luo et al. (2023)	Luo D, Yang BY, Qin K, Shi CY, Wei NS, Li H, Qin YX, Liu G, Qin XL, Chen SY, Guo XJ, Gan L, Xu RL, Dong BQ, Li J. Untargeted Metabolomics of Feces Reveals Diagnostic and Prognostic Biomarkers for Active Tuberculosis and Latent Tuberculosis Infection: Potential Application for Precise and Non-Invasive Identification. Infect Drug Resist. 2023 Sep 12;16:6121-6138. doi: 10.2147/IDR.S422363. PMID: 377…	Humans	93	Untargeted	LC-MS	Stool	Crushed with liquid N; Diluted to a final concentration of 53% methanol; Homogenized with methanol	Pooled sample from sample aliquots	Peak intensity was normalized to total spectral intensity	Batch effect correction; Zero value replacement	Unpaired	heat map; scatter plot; venn diagram; volcano plot; Fold change; PCA; Pearson correlation; PLS-DA; Receiver operating characteristic (ROC) curve analysis; t-test	VIP > 1p-value< 0.05 fold change ≥1.5 or FC ≤0.667	ATB vs HC; ATB vs LTBI	C(553; 436)	(2-oxo-2,3-dihydro-1H-indol-3-yl)acetic acid; (3α,5β,7α)-23-Carboxy-7-hydroxy-24-norcholan-3-yl-β-D-Glucopyranosiduronic acid; (R)-3-Hydroxy-tetradecanoic acid; (Z)-Resveratrol; [4-Methyl-2-(3-pyridylimino)-1,3-thiazolan-4-yl]methanol; 1-(1-Benzothiophen-3-yl)-3-(1-benzylpiperidin-4-yl)urea; 1-(2,4-Dihydroxyphenyl)-1-butanone; 1-(2,4-Dihydroxyphenyl)-2-(3,5-dimethoxyphenyl)propan-1-one; 1-(3-Phen…
Magdalena et al. (2022)	Magdalena D, Michal S, Marta S, Magdalena KP, Anna P, Magdalena G, Rafał S. Targeted metabolomics analysis of serum and Mycobacterium tuberculosis antigen-stimulated blood cultures of pediatric patients with active and latent tuberculosis. Sci Rep. 2022 Mar 8;12(1):4131. doi: 10.1038/s41598-022-08201-4. PMID: 35260782; PMCID: PMC8904507.	Humans	236	Targeted	LC-MS	Serum; whole blood	Diluted with acetonitrile solution, ammonium formate and formic acid were added; Mixture of ethanol, acetonitrile and water at a ratio of 60:30:10 was added; Protein precipitation	Pooled sample identical matrix; Sample randomization	Calibration curves	Not specified	Unpaired	false discovery rate; ANOVA; Effect size; Heat map; Kruskal-Wallis test; Receiver operating characteristic (ROC) curve analysis	adjusted p value < 0.05ROC > 0.55	ATB vs Non-TB	C(2 serum;5 whole blood)	Citrulline; Glutamine; Kynurenic acid; Leucine; Valine
Makhubela et al.(2023)	P.C. Makhubela, E.R. Rohwer, Y. Naud´e, Detection of tuberculosis-associated compounds from human skin by GCxGC-TOFMS, J. Chromatogr. B. 1231 (2023) 123937, https://doi.org/10.1016/j.jchromb.2023.123937.	Humans	38	Targeted	GC-MS	Skin	Not specified	NF	Not specified	Not specified	Unpaired	Fisher exact test; PCA; ROC analysis	p-value ≤ 0.05	ATB vs HC	6	1H-Indene - 2,3-dihydro-1,1,3-trimethyl-3-phenyl; 1-Octene; 3-Ethyl-2-methylheptane; Acetaldehyde; Heptanal; Octanal
Meng et al. (2022)	Meng, R., Dong, W., Gao, J. et al. Clostridium, Bacteroides and Prevotella associates with increased fecal metabolites Trans-4-Hydroxy-L-proline and Genistein in active pulmonary tuberculosis patients during anti-tuberculosis chemotherapy with isoniazid-rifampin-pyrazinamide-ethambutol (HRZE). Indian J Microbiol 62, 374–383 (2022). https://doi.org/10.1007/s12088-022-01003-2	Humans	168	Untargeted	LC-MS	Stool	Buffer reconstitution; Filtered; Methanol/acetonitrile (1∶1) reconstitution	Pooled sample identical matrix	Not specified/MS-DIAL	Not specified	Paired; Unpaired	Benjamini and Hochberg correction; Hypergeometric distribution test; PCA; PLS-DA; Spearman’s correlation analysis; t-test	P value <0.05	ATB vs Non-TB	63	(3E,9E)-5,6-Dihydroxy-14-isobutyl-9,12,13-trimethyl-6,7,8,10a,13,13a,14,15-octahydro-2H-[1]oxacyclododecino[2,3-d]isoindole-2,16(5H)-dione; (S)-3-Butyl-1(3H)-isobenzofuranone; 1,7-Bis(4-hydroxyphenyl)hept-1-en-3-one; 11-HETE; 16,16-Dimethyl-PGE2; 2-(Acetylsulfamoyl)benzoic Acid; 2-Aminoacetophenone; 2-Aminooctanoic acid; 3-Dehydrosphinganine; 4-Hydroxybenzaldehyde; 4-Hydroxyproline; 5-[(1E)-1-But…
Olivier and Luies (2023)	Olivier, C. and Luies, L., 2024. Metabolic insights into HIV/TB co-infection: an untargeted urinary metabolomics approach. Metabolomics, 20(4), p.78. DOI: 10.1007/s11306-024-02148-5	Humans	91	Targeted	GC-MS	Urine	Derivitization; Dried under nitrogen gas; Protein precipitation	Extraction blanks; Pooled sample from sample aliquots; System blanks	Relative to internal standard	50 % QC-CV filter; 50 % zero values filter; Batch effect correction; Creatinine normalisation	Unpaired	ANOVA; Kruskal-Wallis test; Log transformation; PCA; PLS-DA; Wilcoxon sum rank test	Due to the small cohort size, as a larger sample size is generally required for a reliable estimation of empirical p-values. Consequently, these multivariate approaches were not relied upon for identifying significant differential metabolites due to concerns about overfitting and general reliability	ATB vs HC	21	(R)-3-Hydroxyisobutyric acid; 2,3-Butanediol; 2,3-Dihydroxybutanoic acid; 2-Methylene-butane-1,4-diol; 4-Hydroxycyclohexylcarboxylic acid; 5-Hydroxypentanoic acid; Biphenyl; Caprylic acid; Citric acid; Diaveridine; Ephedrine; Erythritol; Gluconolactone; Hippuric acid; Hydroxypropionic acid; Methylsuccinic acid; Phenyllactic acid; Quinolinic acid; Ribitol; Tyrosine
O'Sullivan et al. (2012)	O’Sullivan DM, Nicoara SC, Mutetwa R, Mungofa S, Lee OY-C, et al. (2012) Detection of Mycobacterium tuberculosis in Sputum by Gas Chromatography- Mass Spectrometry of Methyl Mycocerosates Released by Thermochemolysis. PLoS ONE 7(3): e32836. doi:10.1371/journal.pone.0032836	Humans	40	Untargeted; targeted	GC-MS	Sputum	Derivitization; methanol/petroleum ether extraction	Sample randomization; Spiked samples (instrument)	Relative to internal standard	Not specified	Unpaired	Not specified	Not specified	ATB vs Non-TB	1	Phthiocerol dimycocerosate
Park et al. (2021)	Park HB, Yoo MG, Choi S, Kim SH, , Chu H. Metabolite Profiling of Serum from Patients with Tuberculosis. Microbiol. Biotechnol. Lett 2021;49:264-268. https://doi.org/10.48022/mbl.2101.01009	Humans	14	Untargeted	CE-MS	Serum	Chloroform and ultrapure water addition; Concentrated and resuspended in ultrapure water; Filtered	Pooled sample from sample aliquots	Relative to internal standard	Batch effect correction	Unpaired	cluster; Box-plots; Heat map; PCA; t-test	Box plot p < 0.05, p < 0.01, p < 0.001t test p<0.05	ATB vs HC	2	Cysteine; Kynurenine
Phillips et al. (2010)	Phillips M, Basa-Dalay V, Bothamley G, Cataneo RN, Lam PK, Natividad MP, Schmitt P, Wai J. Breath biomarkers of active pulmonary tuberculosis. Tuberculosis. 2010 Mar 1;90(2):145-51.	Humans	226	Targeted	GC-MS	Breath	Not specified	Spiked samples (instrument)	Relative to internal standard	Not specified	Unpaired	C-statistic; Receiver operating characteristic (ROC) curve analysis	C-statistic cutoff value = 0.73	ATB vs Non-TB	10	2-Methyldodecane; 3-(1-Methylethyl)-oxetane; 3,7-Dimethyldecane; 4,6,8-trimethyl-1-nonene; 4-Methyl-1-hexene; 5-Ethyl-2-methylheptane; Bis-(3,5,5-trimethylhexyl) phthalate; Hexylcyclohexane; Mesitylene; Tridecane
Phuoc Long et al. (2022)	Phuoc Long N, Heo DY, Park S, Thi Hai Yen N, Cho YS, Shin JG, Oh JY, Kim DH. Molecular perturbations in pulmonary tuberculosis patients identified by pathway-level analysis of plasma metabolic features. PLoS One. 2022 Jan 24;17(1):e0262545. doi: 10.1371/journal.pone.0262545. PMID: 35073339; PMCID: PMC8786114.	Humans	183	Untargeted	LC-MS	Plasma	Protein precipitation	Pooled sample from sample aliquots	Relative to internal standard	50 % QC-CV filter; 50 % zero values filter; Batch effect correction; Zero value replacement	Unpaired	Benjamini and Hochberg correction; Fold change; Log transformation; Pareto-scaled; t-test; Volcano plots	false discovery rate of 0.05p-value of < 0.05	ATB vs HC	11 Pathways	Arachidonic acid metabolism; Bile acid biosynthesis; Carnithine shuttle; De novo fatty acid biosynthesis; Fructose and glucuronic acid interconversions; Fructose and mannose metabolism; Glycolysis and gluconeogenesis, pyruvate metabolism; Proinflamatory lipid mediators; Pentose phosphate pathway; Purine metabolism; Retinol metabolism and cholecalciferol (vitamin D3) metabolism
Pretorius and Luies (2024)	Pretorius, C. and Luies, L. "Characterising the urinary acylcarnitine and amino acid profiles of HIV/TB co-infection, using LC–MS metabolomics." Metabolomics 20, no. 5 (2024): 92. Doi: 10.1007/s11306-024-02161-8	Humans	89	Targeted	LC-MS	Urine	Buffer reconstitution; Creatinine determination; Protein precipitation	Pooled sample from sample aliquots; Sample randomization; System blanks	Calibration curves; Relative to internal standard; Stable internal standardotope	Batch effect correction; Zero value replacement	Unpaired	Fisher's test; ANOVA; Auto scale; FDR; Kruskal-Wallis test; Log transformation; PCA	false discovery rate (FDR) and p-value ≤ 0.05.	ATB vs HC	13	Aminoadipic acid; 3-Methylhistidine; Arginine; Argininosuccinic acid; Asparagine; Carnosic acid; Glycine; Hydroxykynurenine; Isoleucine; Kynurenine; Leucine; O-PC; Saccharopine
Rai et al. (2023)	Rai MK, Yadav S, Jain A, Singh K, Kumar A, Raj R, Dubey D, Singh H, Guleria A, Chaturvedi S, Khan AR, Nath A, Misra DP, Agarwal V, Kumar D. Clinical metabolomics by NMR revealed serum metabolic signatures for differentiating sarcoidosis from tuberculosis. Metabolomics. 2023 Nov 8;19(11):92. doi: 10.1007/s11306-023-02052-4. PMID: 37940751.	Humans	119	Untargeted	NMR	Serum	Buffer reconstitution; NMR prep	Not specified	Relative to total intensity sum of the spectral bins	Manual spectra correction	Unpaired	Box-plots; Multivariate exploratory ROC analysis; Pareto-scaled; PCA; PLS-DA; Receiver operating characteristic (ROC) curve analysis; t-test	P value <0.05AUROC >0.9	ATB vs HC; ATB vs SAR	C(36;26)	3-Hydroxybutyric acid; 3-Hydroxyisobutyric acid; Acetic acid; Acetoacetic acid; Acetone; Alanine; Arginine; Choline; Creatinine; FA*; Formic acid; Glucose; Glutamic acid; Glutamine; Glycerol; Glycine; GPC*; HDL-Cholesterol; Histidine; Isobutyric acid; Isoleucine; Lactic acid; LDL-Cholesterol; Leucine; Lipid*; Lysine; Nα-Acetyl-lysine; Phenylalanine; Phosphoglyceride; Pyruvic acid; Serine; Succini…
Sa et al. (2024)	Sa, Y., Ding, S., Zhang, Y., Wang, W., Wilson, G., Ma, F., Zhang, W. and Ma, X., 2024. Integrating untargeted and targeted LC–MS‐based metabolomics to identify the serum metabolite biomarkers for tuberculosis. Biomedical Chromatography, 38(11), p.e5998. DOI: 10.1002/bmc.5998	Humans	72	Untargeted; targeted	LC-MS	Serum	Methanol/acetonitrile (1∶1) reconstitution; Protein precipitation	Pooled sample from sample aliquots	Not specified	50 % zero values filter	Unpaired	Dot maps; hierarchical cluster analysis; random forest model; o-PLSDA; PCA; Receiver operating characteristic (ROC) curve analysis; t-test; Volcano map	VIP value greater than 1 and p-value less than 0.05	ATB vs HC	19	22-Acetylpriverogenin B; 3-Acetyl-2,7-naphthyridine; 4-Chloro-3,5-dimethoxybenzyl alcohol; 5-Methylcytidine; Arachidonic acid; Asparagine; Bassic acid; Cotinine; Dodecanoic acid; Glucose; Glutamic acid; Glycocholic acid; Hippuric acid; Indole-3-propionic acid; Indoxyl sulfate; N-Acetylarylamine; Naphthalene epoxide; Quinolinic acid; Serine
Shin et al. (2011)	Shin JH, Yang JY, Jeon BY, Yoon YJ, Cho SN, Kang YH, Ryu DH, Hwang GS. (1)H NMR-based metabolomic profiling in mice infected with Mycobacterium tuberculosis. J Proteome Res. 2011 May 6;10(5):2238-47. doi: 10.1021/pr101054m. Epub 2011 Apr 14. PMID: 21452902.	Murine (mice)	18	Untargeted	NMR	Tissue (liver, lung, spleen); serum	Homogenized with chloroform, methanol and distilled water; NMR preparation	Pooled sample from sample aliquots; Spiked samples (instrument)	Relative to total intensity sum of the spectral bins	Batch effect correction; Zero value replacement	Unpaired	Fold change; o-PLSDA; PCA; t-test	|fold change| > 1.2, p < 0.05	ATB vs Non-TB	C(23;30;6;16)	Acetaldehyde; Alanine; AMP; Aspartic acid; Creatine; Formic acid; Glucose; Glutamic acid; Glutamine; Glutathione; Glycogen; Isoleucine; Itaconic acid; Lactic acid; Leucine; Lysine; NAD; NADP; Niacinamide; O-PC; Oxalacetic acid; PC*; Phenylalanine; Succinic acid; Taurine; Tyrosine; UDP-glucose; Uracil; Uridine; Xanthine
Shui et al. (2012)	Shui, G., Bendt, A.K., Jappar, I.A., Lim, H.M., Laneelle, M., Hervé, M., Via, L.E., Chua, G.H., Bratschi, M.W., Zainul Rahim, S.Z. and Michelle, A.L.T., 2012. Mycolic acids as diagnostic markers for tuberculosis case detection in humans and drug efficacy in mice. EMBO molecular medicine, 4(1), pp.27-37.	Humans	160	Targeted	LC-MS	Sputum	Lipids removed; chloroform/methanol (2:1 v/v)	NF	Stable isotope	Isotopic correction	Unpaired	Dunn’s post hoc test; Mann-Whitney U Test; ROC analysis; Shapiro–Wilk test	P<0.001	ATB vs HC	1	Mycolic acid*
Somashekar et al. (2011)	Somashekar BS, Amin AG, Rithner CD, Troudt J, Basaraba R, Izzo A, Crick DC, Chatterjee D. Metabolic profiling of lung granuloma in Mycobacterium tuberculosis infected guinea pigs: ex vivo 1H magic angle spinning NMR studies. J Proteome Res. 2011 Sep 2;10(9):4186-95. doi: 10.1021/pr2003352. Epub 2011 Jul 26. PMID: 21732701.	Guinea pigs	36	Untargeted	NMR	Tissue (lung)	NMR preparation	Not specified	Relative to total intensity sum of the spectral bins		Unpaired	Mann-Whitney U Test; PCA	Mann-Whitney U test p<0.05PCA R2=0.62	ATB_D60 vs HC; ATB_D15 vs HC	C(20;11)	Acetic acid; Acetone; Alanine; Aspartic acid; Choline; Creatine; Dihydroxyacetone; Glucose; Glutamic acid; Glutathione; Glycine; GPC*; Lactic acid; myo-Inositol; Oxidized glutathione; PC*; scyllo-Inositol; Trimethylamine N-oxide
Somashekar et al. (2012)	Somashekar BS, Amin AG, Tripathi P, MacKinnon N, Rithner CD, Shanley CA, Basaraba R, Henao-Tamayo M, Kato-Maeda M, Ramamoorthy A, Orme IM, Ordway DJ, Chatterjee D. Metabolomic signatures in guinea pigs infected with epidemic-associated W-Beijing strains of Mycobacterium tuberculosis. J Proteome Res. 2012 Oct 5;11(10):4873-84. doi: 10.1021/pr300345x. Epub 2012 Aug 30. PMID: 22873951.	Guinea pigs	40	Untargeted	NMR	Tissue (lung); serum	NMR preparation	Extraction blanks; Pooled sample from sample aliquots	Relative to total intensity sum of the spectral bins; Relative to internal standard	50 % zero values filter; Batch effect correction	Unpaired	Bar plot; Log transformation; Mann-Whitney U Test; PCA; PLS-DA; Receiver operating characteristic (ROC) curve analysis	Not specified	ATB vs HC	C(12;12;19;19)	Acetic acid; ADP; Alanine; AMP; Aspartic acid; ATP; Choline; Creatine; Ethanolamine; FA*; Formic acid; Glutamic acid; Glutamine; Glutathione; GPC*; Histidine; Isoleucine; Lactic acid; Leucine; myo-Inositol; Niacinamide; PC*; Phosphocreatine; Quinone; Trimethylamine N-oxide; Tryptophan; Tyrosine; Valine
Sun et al. (2016)	Sun L, Li JQ, Ren N, Qi H, Dong F, Xiao J, Xu F, Jiao WW, Shen C, Song WQ, Shen AD. Utility of Novel Plasma Metabolic Markers in the Diagnosis of Pediatric Tuberculosis: A Classification and Regression Tree Analysis Approach. J Proteome Res. 2016 Sep 2;15(9):3118-25. doi: 10.1021/acs.jproteome.6b00228. Epub 2016 Aug 16. PMID: 27451809.	Humans	113	Untargeted	NMR	Plasma	Filtered; Homogenized with methanol; Methanol reconstitution; Protein precipitation	Pooled sample from sample aliquots; Sample randomization	Relative to total intensity sum of the spectral bins	50 % zero values filter; Batch effect correction; Zero value replacement	Unpaired	ANOVA; Fisher's exact test; Log transformation; Mean centered scaled; o-PLSDA; Pareto-scaled; PCA; Receiver operating characteristic (ROC) curve analysis; t-test; VIP	P values < 0.05Impact factor threshold >0VIP score of >1	ATB vs Non-TB (including RTI's)	10	Alanine; Glucose; Glutamic acid; Glutamine; Histidine; Pyruvic acid; Serine; Valine
Suzuki et al. (2011)	Suzuki, Y., Suda, T., Asada, K., Miwa, S., Suzuki, M., Fujie, M., Furuhashi, K., Nakamura, Y., Inui, N., Shirai, T. and Hayakawa, H., 2012. Serum indoleamine 2, 3-dioxygenase activity predicts prognosis of pulmonary tuberculosis. Clinical and Vaccine Immunology, 19(3), pp.436-442.	Humans	259	Targeted	LC-MS	Serum	Protein precipitation	NF	Relative to IS	Not specified	Unpaired	ANOVA; Chi-square test; Kruskal-Wallis test; ROC analysis; t-test	p < 0.05	ATB vs HC	2	Kynurenine; Tryptophan
Syhre et al. (2009)	Syhre M, Manning L, Phuanukoonnon S, Harino P, Chambers ST. The scent of Mycobacterium tuberculosis–Part II breath. Tuberculosis. 2009 Jul 1;89(4):263-6.	Humans	20	Targeted	GC-MS	Breath	Derivitization; Solid phase micro extraction	System blanks	Not specified	Not specified	Unpaired	t-test	P = 0.0030 between groups	ATB vs HC	1	Methyl nicotinate
Szewczyk et al. (2013)	Szewczyk R, Kowalski K, Janiszewska-Drobinska B, Druszczyńska M. Rapid method for Mycobacterium tuberculosis identification using electrospray ionization tandem mass spectrometry analysis of mycolic acids. Diagnostic microbiology and infectious disease. 2013 Jul 1;76(3):298-305.	Humans	44	Targeted	LC-MS	Sputum	Alkali hydrolysis; Chloroform extraction for mycolic acid isolation; Methanol reconstitution; Reconstitution in chloroform	System blanks	Relative to internal standard	Not specified	Unpaired	t-test	confidence interval 95%	ATB vs Non-TB	1	Mycolic acid*
Vishinkin et al. (2021)	Vishinkin, R., Busool, R., Mansour, E., Fish, F., Esmail, A., Kumar, P., Gharaa, A., Cancilla, J.C., Torrecilla, J.S., Skenders, G. and Leja, M., 2021. Profiles of volatile biomarkers detect tuberculosis from skin. Advanced science, 8(15), p.2100235.	Humans	636	Targeted	GC-MS	Skin	Not specified	NF	Relative to IS	80% non-zero values were included	Unpaired	Kruskal-Wallis test; Nonparametric Steel method	P values of 0.00185 and 0.00143	ATB vs HC; ATB vs Non-TB	C(7;3)	2-Ethyl-1-hexanol; Acetic acid; Caprylic acid; Ethyl-cyclopropane; Hexyl butyrate; Toluene
Vrieling et al. (2018)	Vrieling F, Ronacher K, Kleynhans L, Van Den Akker E, Walzl G, Ottenhoff TH, Joosten SA. Patients with concurrent tuberculosis and diabetes have a pro-atherogenic plasma lipid profile. EBioMedicine. 2018 Jun 1;32:192-200.	Humans	177	Untargeted	NMR	Plasma	Buffer reconstitution; Lipid extraction	Not specified	Not specified	Zero value replacement	Unpaired	F-test; post-hoc Dunn's test; scaled to standard deviation (SD); ANOVA; Chi-square test; Kruskal-Wallis test; Log transformation; Mean-centred; PLS-DA; Receiver operating characteristic (ROC) curve analysis; t-test	p value < 0.05	ATB vs HC	31	4-Hydroxybutyric acid; Alanine; Albumin; ApoA1; ApoB; Caproic acid; CE*; Cholesterol; Choline; Citric acid; Docosahexaenoic acid; FA*; Glutamine; Glycoprotein*; HDL-cholesterol; HDL-Cholesterol; Histidine; Isoleucine; LDL-Cholesterol; Leucine; Linoleic acid; PC*; Phenylalanine; Tyrosine; Valine
Vrieling et al. (2019)	Vrieling F, Alisjahbana B, Sahiratmadja E, van Crevel R, Harms AC, Hankemeier T, Ottenhoff THM, Joosten SA. Plasma metabolomics in tuberculosis patients with and without concurrent type 2 diabetes at diagnosis and during antibiotic treatment. Sci Rep. 2019 Dec 10;9(1):18669. doi: 10.1038/s41598-019-54983-5. PMID: 31822686; PMCID: PMC6904442.	Humans	116	Targeted	LC-MS	Plasma	Buffer reconstitution; Protein precipitation; Vacuum dried	Extraction blanks; Pooled sample from sample aliquots; Sample randomization	Relative to internal standard	Batch effect correction	Unpaired	cluster; FDR; Mean centered scaled; ANOVA; Benjamini and Hochberg correction; Box-plots; Kruskal-Wallis test; Log transformation; PCA; PLS-DA; post-hoc Dunn's test; Receiver operating characteristic (ROC) curve analysis; Volcano map	p-values < 0.01RSDqc < 15%.Box plot *p = 0.05, **p = 0.01, ***p = 0.001, ****p = 0.0001	ATB vs HC; ATB vs ATB_DM	C(74;73)	1-Methylhistidine; 2-Methylbutyroylcarnitine; 2-Octenoylcarnitine; 3-Aminoisobutanoic acid; 3-Methoxytyramine; 3-Methoxytyrosine; 4-Hydroxyproline; 5-Hydroxylysine; Alanine; Aminoadipic acid; Arginine; Asparagine; Aspartic acid; Asymmetric dimethylarginine; Butyrylcarnitine; Carnitine; Choline; Citrulline; Cystathionine; Decanoylcarnitine; Decenoylcarnitine; Dodecanoylcarnitine; Dodecenoylcarniti…
Wang et al. (2025)	Wang, Y., He, X., Gao, Y., Xue, M., Zhang, H., Sun, L., He, Q. and Jin, J., 2025. Disorders of gut microbiota and fecal–serum metabolic patterns are associated with pulmonary tuberculosis and pulmonary tuberculosis comorbid type 2 diabetes mellitus. Microbiology Spectrum, pp.e01772-24.	Humans	39	Untargeted	LC-MS	Serum; Stool	Homogenized with methanol	NF	Adduct; Stable isotope	Not specified	Unpaired	ANOVA; Multiple testing correction; o-PLSDA; t-test	VIP cutoff of 1 P < 0.05	ATB vs HC	C(77;10)	1-Pyrroline; 2(3H)-Benzothiazolethione; 2-Methylbenzaldehyde; 2-Phenylacetamide; 3-Hydroxymethylglutaric acid; 3-Methylguanine; 3-Methylindole; 3-Phenyllactic acid; 4-Hydroxybenzaldehyde; 4-Hydroxyisophthalic acid; 4-Hydroxyproline; 5,6-Dihydroxyindole; 5-Acetamidovalerate; 5-Aminopentanoic acid; 5-Hydroxyindoleacetic acid; 5-Hydroxy-tryptophan; 6-Benzylaminopurine; 6-Hydroxynicotinic acid; 7α,12…
Wang, He, et al. (2023)	Wang Y, He X, Zheng D, He Q, Sun L, Jin J. Integration of Metabolomics and Transcriptomics Reveals Major Metabolic Pathways and Potential Biomarkers Involved in Pulmonary Tuberculosis and Pulmonary Tuberculosis-Complicated Diabetes. Microbiol Spectr. 2023 Aug 17;11(4):e0057723. doi: 10.1128/spectrum.00577-23. Epub 2023 Jul 31. PMID: 37522815; PMCID: PMC10434036.	Humans	39	Untargeted	LC-MS	Serum	Filtered; Methanol reconstitution	Pooled sample from sample aliquots	Relative to internal standard	50 % zero values filter; Zero value replacement	Unpaired	ANOVA; Benjamini and Hochberg correction; PLS-DA; t-test	PLS-DA (VIP) of >1 P < 0.05	ATB vs HC; ATB vs ATB_DM	C(11;9)	2,6-Dimethoxy-1,4-benzoquinone; 3-Hydroxybutyric acid; 4-Hydroxybenzoic acid; 4-Isoxazolepropanoic acid; 5-OxoETE; Benzophenone; Caffeine; Cholic acid; Citric acid; Ethyl 3-phenylpropanoic acid; Glutamic acid; Hippuric acid; Indole-3-propionic acid; Indoleacetic acid; Indoxyl sulfate; N-[(3α,5β,7α)-3-hydroxy-24-oxo-7-(sulfooxy)cholan-24-yl]-Glycine; N-Acetylglutamic acid; Paraxanthine; PE(18:2/20…
Wang, Wu, et al. (2022)	Wang X, Wu Z, Zeng J, Zhao Y, Zhang C, Yu M, Wang W, Chen X, Chen L, Wang J, Xu L, Zhou J, Tan Q, Wei W, Li Y. Untargeted metabolomics of pulmonary tuberculosis patient serum reveals potential prognostic markers of both latent infection and outcome. Front Public Health. 2022 Nov 15;10:962510. doi: 10.3389/fpubh.2022.962510. PMID: 36457328; PMCID: PMC9705731.	Humans	48	Untargeted	GC-MS; LC-MS	Serum	Derivitization; Filtered; Methanol reconstitution; Protein precipitation; Whole metabolome extraction	Pooled sample from sample aliquots	Calibration curves; Relative to internal standard	50 % QC-CV filter; Batch effect correction	Unpaired	VIP; volcano map; ANOVA; Fold change; Kruskal-Wallis test; PCA; PLS-DA; Receiver operating characteristic (ROC) curve analysis; t-test	P ≤ 0.05Coefficient of Variance (CV) < 30%Fold change >2.0 or < 0.50 in relative abundancePCA & PLS-DA VIP > 1.0	ATB vs Non-TB; ATB vs LTBI	C(253;160)	(2E,6Z)-N-Ethylnona-2,6-dienamide; (2-Hydroxy-2-oxido-1,3,2-dioxaphospholan-4-yl)methyl palmitic acid; (2R)-2-Hydroxy-3-(phosphonooxy)propyl (11Z)-11-docosenoate; (4,8,8-trimethyldecahydro-1,4-methanoazulen-9-yl)methanol; Furaneol; (E)-4,8-Dimethyl-1,3,7-nonatriene; (R)-2-(6-Chloro-pyridin-3-yl)-7-aza-bicyclo[2.2.1]heptane; 1-(4-Hydroxy-3-methoxyphenyl)-3-decanone; 1,26-Hexacosanediyl (2E,2'E)bis…
Wang, Yang et al. (2024)	Wang, L., Yang, G., Guo, L., Yao, L., Liu, Y. and Sha, W., 2024. Olink proteomics and lipidomics analysis of serum from patients infected with non-tuberculous mycobacteria and Mycobacterium tuberculosis. Inflammation Research, pp.1-16. DOI: 10.1007/s00011-024-01943-z	Humans	88	Untargeted	LC-MS	Serum	Lipid extraction buffer	Pooled sample from sample aliquots	Adduct labeling; Stable internal standardotope	Not specified	Unpaired	box plot; heat map; venn diagram; volcano map; Receiver operating characteristic (ROC) curve analysis	foldchange (FC) > 1.20 or < 0.833 with p-value < 0.05	ATB vs HC; ATB vs RGM; ATB vs SGM	C(61;99;73)	Cariprazine 15:0; Cariprazine 18:2; Cariprazine 18:3; Cariprazine 19:3; Cariprazine 20:1; Cariprazine 20:2; Cariprazine 20:3; Cariprazine 20:4; CE(18:1); CE(18:4); CE(20:5); CE(22:0); CE(22:6); Cer(16:1); Cer(18:1); Cer(20:0); Cholesterol*; DG(18:1); DG(18:2); DG(CC 15:0); DG(CC 16:4); DGDG(O-19:0); DGDG(O-19:1); DGDG(O-24:3); Diarachidonoyl glycerolipid; Di-HexCer(42:2); EPA; FA(40:5); FA(40:9);…
Wang, Yang, et al. (2022)	Wang S, Yang L, Hu H, Lv L, Ji Z, Zhao Y, Zhang H, Xu M, Fang R, Zheng L, Ding C, Yang M, Xu K, Li L. Characteristic gut microbiota and metabolic changes in patients with pulmonary tuberculosis. Microb Biotechnol. 2022 Jan;15(1):262-275. doi: 10.1111/1751-7915.13761. Epub 2021 Feb 18. PMID: 33599402; PMCID: PMC8719804.	Humans	135	Untargeted	GC-MS	Stool	Derivitization; Filtered; Methanol reconstitution	Sample randomization	Relative to internal standard	Not specified	Unpaired	heat map; PCoA polt; volcano map; Benjamini and Hochberg correction; Box-plots; Effect size; Mann-Whitney U Test; Multivariate exploratory ROC analysis; o-PLSDA; PCA; Receiver operating characteristic (ROC) curve analysis; Shapiro-Wilk test; Spearman’s correlation analysis; t-test	P < 0.05(VIP) values > 1Heat map *P < 0.05, **P < 0.01, ***P < 0.001.PCA VIP values > 1 and P values < 0.05PCoA plot p <0.01	ATB vs Non-TB	26	1,3-Benzenediol; 1,4-Butanediol; 2-Hydroxy-2-methylbutyric acid; 2-Keto-gluconic acid; 3,6-Dimethyl-2,5-dihydroxypyrazine; 3-Hydroxymethylglutaric acid; 3-Hydroxypicolinic acid; 4,5-Dimethyl-2,6-dihydroxypyrimidine; 4-Hydroxycyclohexylcarboxylic acid; 5-Aminolevulinic acid; cis-Aconitic acid; Erythritol; Hippuric acid; Hydrocinnamic acid; Indoxyl sulfate; MG(14:0); myo-Inositol; Orcinol; Phosphos…
Weiner 3rd et al. (2012)	Weiner J 3rd, Parida SK, Maertzdorf J, Black GF, Repsilber D, Telaar A, Mohney RP, Arndt-Sullivan C, Ganoza CA, Faé KC, Walzl G, Kaufmann SH. Biomarkers of inflammation, immunosuppression and stress with active disease are revealed by metabolomic profiling of tuberculosis patients. PLoS One. 2012;7(7):e40221. doi: 10.1371/journal.pone.0040221. Epub 2012 Jul 23. Erratum in: PLoS One. 2016 Mar 31;1…	Humans	136	Untargeted	GC-MS; LC-MS	Serum	Methanol reconstitution; Protein precipitation; Whole metabolome extraction	Extraction blanks; Pooled sample from sample aliquots; Sample randomization; Spiked samples (instrument)	Relative to internal standard	Not specified	Unpaired	heat map; randomforest; scatter plot; ANOVA; Benjamini and Hochberg correction; Clustering; Line graphs; Spearman’s correlation analysis; t-test; Wilcoxon sum rank test	q value was smaller than 0.01 rho = 0.65 and 0.32Scatter plot p < 0.05, p < 0.01 and p < 0.001t test p < 0.05Cluster p-value threshold of 0.05; AU bootstrap confidence values > 0.95	ATB vs LTBI; ATB vs HC	C(29;29)	3-Carboxy-4-methyl-5-propyl-2-furanpropionic acid; 4-Hydroxyproline; Aspartic acid; Bilirubin; Capric acid; Citric acid; Citrulline; Cortisol; Cysteine; Cysteineglutathione disulfide; D-Mannose; Glutamic acid; Glutamine; Glycocholenate sulfate; Histidine; Hypoxanthine; Inosine; Kynurenic acid; Methionine; N-Acetylneuraminic acid; N-Palmitoyl Aspartic acid; Octadecendioic acid; PE(18:1/18:2); Phen…
Weiner 3rd et al. (2018)	Weiner J 3rd, Maertzdorf J, Sutherland JS, Duffy FJ, Thompson E, Suliman S, McEwen G, Thiel B, Parida SK, Zyla J, Hanekom WA, Mohney RP, Boom WH, Mayanja-Kizza H, Howe R, Dockrell HM, Ottenhoff THM, Scriba TJ, Zak DE, Walzl G, Kaufmann SHE; GC6-74 consortium. Metabolite changes in blood predict the onset of tuberculosis. Nat Commun. 2018 Dec 6;9(1):5208. doi: 10.1038/s41467-018-07635-7. PMID: 305…	Humans	147	Untargeted	GC-MS; LC-MS	Plasma; serum	Derivitization; Methanol reconstitution; Protein precipitation; Specific reconstitution with solvents such as methanol/water, water/acetonitrile for different chromatographic methods	Extraction blanks; Pooled sample identical matrix; Sample randomization; Spiked samples (instrument)	Relative to internal standard	Zero value replacement	Unpaired	Benjamini and Hochberg correction; Receiver operating characteristic (ROC) curve analysis; Spearman’s correlation analysis; Wilcoxon sum rank test	CERNO test q < 0.01 for both modelsCERNO test q < 0.05	HHC-TB vs HHC	210	(4E,15E)-Bilirubin; 1-Carboxyethylphenylalanine; 2-Hydroxy-3-methylpentanoic acid; 2-Hydroxyacetaminophen sulfate; 2-Hydroxybutyric acid; 2-Hydroxydecanoate; 2'-O-Methyluridine; 2-Oxoarginine; 2-Piperidinone; 3-(4-Hydroxyphenyl)lactic acid; 3-Carboxy-4-methyl-5-pentyl-2-furanpropanoic acid; 3-Hydroxybutyric acid; 3-Hydroxybutyrylcarnitine; 3-Hydroxycapric acid; 4-Androsten-3β,17β-diol disulfate; …
Wooding et al. (2025)	Wooding, M., van Pletzen, K. and Naudé, Y., 2025. Identifying Skin Surface Chemicals as Potential Tuberculosis Diagnostic Biomarkers Using Ultra Performance Liquid Chromatography-High Resolution Mass Spectrometry. Journal of Chromatography Open, p.100204.	Humans	28	Targeted	LC-MS	Skin surface	Methanol/acetonitrile (1∶1) reconstitution	NF	Calibration curves	Lock mass correction; removing 40 % of the missing variables	Unpaired	o-PLSDA; Scaling; PCA; Random forest; Graphical plot	P-value ≤ 0.05 (2) fold change ≥ 1.5 and ≤ 0.67	ATB vs HC	14	17-Estradiol cyclooctyl acetate; 2,6-Diethylaniline; 2-[{[2-(Dicyclohexylcarbamoyl)cyclohexyl]carbonyl}(2-hydroxyethyl)amino] ethyl propionic acid; 4-Amino-N’-[(E)-(2-methoxyphenyl)methylene]-1,2,5-oxadiazole-3-carbohydrazonamide; 4-Dodecyloxybenzonitrile; Diethyl [4-(2,6-dimethylphenoxy)butyl]malonate; N-Isobutyl-2,4,8,10,12-tetradecapentaenamide; N-Isobutyl-2E,4E,10E-dodecatriene-8-ynamide; N-L…
Yang et al. (2024)	Yang, B., Guo, X., Shi, C., Liu, G., Qin, X., Chen, S., Gan, L., Liang, D., Shao, K., Xu, R. and Zhong, J., 2024. Alterations in purine and pyrimidine metabolism associated with latent tuberculosis infection: insights from gut microbiome and metabolomics analyses. Msystems, 9(11). DOI: 10.1128/msystems.00812-24	Humans	93	Untargeted	LC-MS	Stool	ground with liquid nitrogen; Methanol dilution; Methanol/acetonitrile (1∶1) reconstitution	Sample randomization	peaks were then matched with the mzCloud (https://www.mzcloud.org/), mzVault, and MassLinternal standardt databases	Not specified	Unpaired	Dunn's post hoc test; FDR; Benjamini and Hochberg correction; Kruskal-Wallis test; PLS-DA	FDR threshold of 0.05Padj < 0.05PLS-DA VIP > 1(FC) ≥ 1.5 or ≤ 0.66	ATB vs HC; ATB vs LTBI	C(228;172)	(Z)-Resveratrol; 1-(4-Methoxyphenyl)-2-propanone; 10-Hydroxydecanoic acid; 13,14-Dihydro-15-keto-PGD2; 17α-Ethynylestradiol; 1-Aminoacridine; 2,3-Dinor-TXB2; 2,4-Diaminobutyric acid; 2,6-Di-tert-butylbenzoquinone; 2,8-Quinolinediol; 20-Hydroxy-leukotriene B4; 2-Furoylglycine; 2-Methylglutaric acid; 2-Methylpropyl benzoate; 2-Phenylglycine; 2-Propylglutaric acid; 3-(4-Methoxyphenyl)-2-propenal; 3,…
Yu et al. (2024)	Yu, J., Yuan, J., Liu, Z., Ye, H., Lin, M., Ma, L., Liu, R., Ding, W., Li, L., Ma, T. and Tang, S., 2024. Combined urine proteomics and metabolomics analysis for the diagnosis of pulmonary tuberculosis. Clinical Proteomics, 21(1), p.66. DOI: 10.1186/s12014-024-09514-4	Humans	160	Untargeted	LC-MS	Urine	Methanol/acetonitrile (1∶1) reconstitution; Protein precipitation	Blank samples (75%ACN in water); Pooled sample from sample aliquots	Not specified	50 % zero values filter	Unpaired	Pearson correlations; two random forest algorithm implementations; ANOVA; logistic regression; Mann-Whitney U Test; o-PLSDA; Pareto-scaled; PCA; PLS-DA; Receiver operating characteristic (ROC) curve analysis; Spearman’s correlation analysis; t-test	VIP>1p < 0.05FC (fold change) > 1.2 or < 0.83FDR value < 0.05,	ATB vs HC; ATB vs CAP; ATB vs LCA	C(76;38;54)	12:4+3O Fatty Acyl Hexoside; 12:4+4O Fatty Acyl Hexoside; 16-Hydroxyhexadecanoic acid; 1-Methyladenosine; 1-Methylnicotinamide; 1-Methylxanthine; 2',5'dGMP; 2-Isopropylmalic acid; 2-Methyl-1-propylamine; 2-Methylindole; 2-Phenylacetamide; 2-Piperidinone; 3-Hydroxymethylglutaric acid; 3-Nitrotyrosine; 4-Guanidinobutanoic acid; 4-Hydroxyhippuric acid; 4-Methylpyrimidine; 4-Pyridoxic acid; 5-Hydroxy…
Zhang et al. (2024)	Zhang H, Shi M, Yu L, Ran F, Zheng N, Wang X, Liu Y, Li C, Li D, Li J, Bi L, Wu Z. Identification of a Diagnostic Multiomics-Based Biomarker Cluster in a Mouse Model of Pulmonary Tuberculosis. Discov Med. 2024 Jun;36(185):1268-1279. doi: 10.24976/Discov.Med.202436185.117. PMID: 38926113.	Murine (mice)	6	Untargeted	GC-MS	Tissue (lung)	Derivitization; Homogenized with methanol	Not specified	Not specified	Not specified	Unpaired	Fold change; Log transformation; o-PLSDA; PCA; t-test	|log2(fold change)| >1p-value < 0.05VIP ≥1.	ATB vs HC	28	1-Hydroxyanthraquinone; 2-Deoxygalactopyranose; 3β,5α,6β-Cholestanetriol; Adenine; Aspartic acid; Behenic acid; Ciliatine; Citrulline; Clionasterol; Conduritol epoxide; Diaminopimelic acid; D-Xylitol; Hesperetin 7-neohesperidoside; Hydroxyurea; Indole-3-acetamide; Inosine; Itaconic acid; Lactulose; Methylglutaric acid; N-(2-Hydroxyethyl)-iminodiacetic acid; N-Methyl-glutamic acid; Oxalacetic acid…
Zhang, Xue, et al. (2024)	Zhang, Hua, Mengjiao Xue, Xinxin He, Lifang Sun, Qiang He, Yunguang Wang, and Juan Jin. "Altered intestinal microbiota and fecal metabolites in patients with latent and active pulmonary tuberculosis." Tuberculosis 149 (2024). DOI: 10.1016/j.tube.2024.102577	Humans	39	Untargeted	LC-MS	Stool	Buffer reconstitution	Not specified	Not specified	Not specified	Unpaired	Benjamini and Hochberg correction; PLS-DA; t-test; VIP	The VIP threshold for important ASVs was set at 1.0. P-values <0.05 were considered statistically significant	ATB vs HC; ATB vs LTBI	C(95;78)	(8Z,11Z)-13-(3-pentyl-2-oxiranyl)-8,11-tridecadienoic acid; (9S,10E,12Z,15Z)-9-Hydroxy-10,12,15-octadecatrienoic acid; (R)-2-Amino-N-(2,2,4,4-tetramethyl-3-thietanyl)propanamide; (R)-3-Hydroxy-5-phenylpentanoic acid; (S)-Bitalin A 12-glucoside; [DAla2] Leu-Enkephalin, amide; 1-(2,3-Dihydro-1H-pyrrolizin-5-yl)-1-butanone; 1-(Malonylamino)cyclopropanecarboxylic acid; 1,1'-[1,12-Dodecanediylbis(oxy)…
Zhong et al. (2016)	Zhong L, Zhou J, Chen X, Yin Y. Serum metabolomic study for the detection of candidate biomarkers of tuberculosis. Int J Clin Exp Pathol. 2016 Jan 1;9(3):3256-66.	Humans	38	Untargeted	LC-MS	Serum	chloroform: methanol (2:1) solution; Diluted with isopropanol: acetonitrile: H2O (2:1:1); Dissolved in chloroform:methanol (1:1); Organic acid extraction	Not specified	Not specified	Not specified	Unpaired	scatter plot; VIP; Fold change; Heat map; PCA; PLS-DA; t-test	P < 0.05VIP > 1fold change of 2	ATB vs Non-TB	53	(24E)-3α-Acetoxy-15α-hydroxy-23-oxo-7,9(11),24-lanostatrien-26-oic acid; (24R)-5β,8β-Epidioxyergosta-6,22E-dien-3β-ol 3-glucoside; (±)-3-Hydroxynonanoic acid; 11-Hydroxyeicosatetraenoate glyceryl ester; 2'',4'',6''-Triacetylglycitin; 26-Methyl nigranoate; 28-Glucosyl-19(29)-dehydroursolic acid 3-arabinoside; 28-Glucosyloleanolic acid 3-arabinoside; 2α-Hydroxypyracrenic acid; 3α-Acetomethoxy-11α-o…
Zhou et al. (2013)	Zhou A, Ni J, Xu Z, Wang Y, Lu S, Sha W, Karakousis PC, Yao YF. Application of (1)h NMR spectroscopy-based metabolomics to sera of tuberculosis patients. J Proteome Res. 2013 Oct 4;12(10):4642-9. doi: 10.1021/pr4007359. Epub 2013 Sep 10. PMID: 23980697; PMCID: PMC3838786.	Humans	77	Untargeted	NMR	Serum;	Buffer reconstitution	Not specified	Relative to total intensity sum of the spectral bins		Unpaired	o-PLSDA; PCA	correlation coefficient of |r| > 0.325 p = 0.05df (degree of freedom) = 37	ATB vs HC	17	1-Methylhistidine; Acetoacetic acid; Acetone; Alanine; Formic acid; Glutamic acid; Glutamine; GPC*; Glycine; Isoleucine; Lactic acid; LDL-Cholesterol; Lysine; Nicotinic acid; Phenylalanine; Pyruvic acid; Tyrosine
Zhou et al. (2015)	Zhou A, Ni J, Xu Z, Wang Y, Zhang H, Wu W, Lu S, Karakousis PC, Yao YF. Metabolomics specificity of tuberculosis plasma revealed by (1)H NMR spectroscopy. Tuberculosis (Edinb). 2015 May;95(3):294-302. doi: 10.1016/j.tube.2015.02.038. Epub 2015 Feb 14. PMID: 25736521; PMCID: PMC4428961.	Humans	148	Untargeted	NMR	TB samples = serum, Diabetes mellitus, CAP, Malignancy samples = plasma	NMR preparation	Not specified	Relative to total intensity sum of the spectral bins		Unpaired	o-PLSDA; PCA	correlation coefficient of |r| > 0.325 p=0.05df (degree of freedom) = 37	ATB vs CAP; ATB vs DM; ATB vs Maligancy	C(31;32;27)	1-Methylhistidine; 3-Hydroxybutyric acid; Acetic acid; Acetoacetic acid; Acetone; Alanine; Creatine; Formic acid; Glucose; Glutamic acid; Glutamine; GPC*; Glycine; Isoleucine; Lactic acid; LDL-Cholesterol; Leucine; Lipid*; Lysine; N-acetyl glycoprotein*; Nicotinic acid; Phenylalanine; Pyruvic acid; Tyrosine; Valine; VLDL-Cholesterol

## Sheet: Table S6
Table S6: Summary of distinct metabolites reported as differential for characterising TB in metabolomics studies using human participants listed acording to each matrix.
Sample matrix	Distinct metabolite count	Distinct metabolites list
Breath	18	2-Ethyl-1-hexanol; 2-Methyldodecane; 3-(1-Methylethyl)-oxetane; 3,7-Dimethyldecane; 3-Heptafluorobutyroxypentadecane; 4,6,8-trimethyl-1-nonene; 4-Methyl-1-hexene; 5-Ethyl-2-methylheptane; 5-Methylpentadecane; Bis-(3,5,5-trimethylhexyl) phthalate; Capsicoside E; Hexenoic acid; Hexylcyclohexane; Mesitylene; Methyl nicotinate; Myristic acid; Octanal; Tridecane
Bronchoalveolar lavage fluid (BALF)	1215	(10R,13S)-17-((Z)-5,5-Diphenylpenta-2,4-dien-2-Yl)-10,13-dimethyl-2,3,4,7,8,9,10,11,12,13,14,15,16,17-tetradecahydro-1H-cyclopenta[Aphenanthren-3-ol; (10βH,11xi)-11-Hydroxy-13-nor-6-eremophilen-8-one; (11S)-14-Ethyl-12-ethylidene-8,14-diazapentacyclo[9.5.2.0<1,9.0<2,7.0<14,17 octadeca-2,4,6,9-tetraene-10-carbaldehyde, iodide; (1As,2Z,4E,14R,15As)-8-Chloro-9,11-dihydroxy-14-methyl-1A,14,15,15A-tet…
Lung tissue	4	CE(20:2); CE*; Cholesterol*; TG*
Plasma	528	(-)-α-Pinene; (2R,3R)-2-Aminooctadecane-1,3-diol; (4E,15E)-Bilirubin; (all-Z)-7,10,13-Docosatrienoic acid; (R)-3-Hydroxybutyrylcarnitine; 10-Heptadecenoic acid; 10-Hydroxydecanoic acid; 12,13-EpOME; 12-HETE; 16-Hydroxyhexadecanoic acid; 1-Carboxyethylphenylalanine; 1-Methylhistidine; 2-(Methylthio)benzothiazole; 2, 4-Diacetylphloroglucinol; 2,4-Dihydroxybutanoic acid; 2,6-Dichloroindophenol; 2-Am…
Serum	784	(24E)-3α-Acetoxy-15α-hydroxy-23-oxo-7,9(11),24-lanostatrien-26-oic acid; (24R)-5β,8β-Epidioxyergosta-6,22E-dien-3β-ol 3-glucoside; (2E,6Z)-N-Ethylnona-2,6-dienamide; (2-Hydroxy-2-oxido-1,3,2-dioxaphospholan-4-yl)methyl palmitic acid; (2R)-2-Hydroxy-3-(phosphonooxy)propyl (11Z)-11-docosenoate; (4,8,8-trimethyldecahydro-1,4-methanoazulen-9-yl)methanol; (4E,15E)-Bilirubin; (±)-3-Hydroxynonanoic acid…
Skin	26	17-Estradiol cyclooctyl acetate; 1H-Indene - 2,3-dihydro-1,1,3-trimethyl-3-phenyl; 1-Octene; 2,6-Diethylaniline; 2-[{[2-(Dicyclohexylcarbamoyl)cyclohexyl]carbonyl}(2-hydroxyethyl)amino] ethyl propionic acid; 2-Ethyl-1-hexanol; 3-Ethyl-2-methylheptane; 4-Amino-N’-[(E)-(2-methoxyphenyl)methylene]-1,2,5-oxadiazole-3-carbohydrazonamide; 4-Dodecyloxybenzonitrile; Acetaldehyde; Acetic acid; Caprylic ac…
Sputum	45	(S)-3,4-Dihydroxybutyric acid; 17-Methyloctadecanoic acid; 1-cis-Monovaccenylglycerol ester; 2,6-Di-tert-butyl-4-methylphenol; 2-Deoxy-d-erythro-pentitol; 2-Hexadecanone; Adrenic acid; Ammelide; Arachidonic acid; Batilol; Butanal; Citramalic acid; D-Fucose; D-mannopyranoside; D-Mannose; Dodecanamide; Eicosane; Gluconolactone; Glucosamine; Glucose; Glutaric acid; Glycidyl palmitate; Glycine; Hepta…
Stool	879	(2-oxo-2,3-dihydro-1H-indol-3-yl)acetic acid; (3E,9E)-5,6-Dihydroxy-14-isobutyl-9,12,13-trimethyl-6,7,8,10a,13,13a,14,15-octahydro-2H-[1]oxacyclododecino[2,3-d]isoindole-2,16(5H)-dione; (3α,5β,7α)-23-Carboxy-7-hydroxy-24-norcholan-3-yl-β-D-Glucopyranosiduronic acid; (8Z,11Z)-13-(3-pentyl-2-oxiranyl)-8,11-tridecadienoic acid; (9S,10E,12Z,15Z)-9-Hydroxy-10,12,15-octadecatrienoic acid; (R)-2-Amino-N…
Urine	349	(3b,9R)-5-Megastigmene-3,9-diol 9-[apiosyl-(1->6)-glucoside]; (4-Ethyl-2-hydroxy-6-methoxyphenyl)oxidanesulfonic acid; (5R)-5-Hydroxyhexanoic acid; (all-E)-1,8,10-Heptadecatriene-4,6-diyne-3,12-diol; (R)-1-O-β-D-glucopyranosyl-1,3-octanediol; (R)-3-Hydroxyisobutyric acid; [6]-Gingerdiol 3,5-diacetate; 1-(Dimethylamino)-2-methyl-3,4-diphenylbutane-1,3-diol; 1,3-Diacetoxy-4,6,12-tetradecatriene-8,1…
Whole blood	36	(9S,10R,12R)-2,3,9,10,11,12-Hexahydro-10-methoxy-2,9-dimethyl-1-oxo-9,12-epoxy-1H-diindolo[1,2,3-fg:3',2',1'-kl]pyrrolo[3,4-i][1,6]benzodiazocine-10-carboxylic acid, methyl ester; 1-Butanol; 2-Furoic acid; 2-Propyl-2,4-pentadienoic acid; 3, 5-Tetradecadiencarnitine; 3-Methoxy-4-hydroxyphenylglycol glucuronide; 4,8-Methano-8αH-bisbenzofuro[3,2-e:2’,3’- g]isoquinoline-1,8α-diol,7-(cyclopropylmethyl…

## Sheet: Table S7
Table S7: Summary of metabolites reported as differential for characterising TB in metabolomics studies using animal models.
Sample matrix	Metabolite entries captured from animal studies
(n=total number of distinct metabolites identified)	n = number of distinct metabolite entries compared between animals and human studies in the reviewed studies
	Overlap with human studies (% overlap)*	Unique to animal studies
Cattle
Serum; n=18	n=18 (0.5% overlap)	n=0
	Acetic acid, Acetoacetic acid, Acetone, Choline, Citric acid, Creatine, Glucose, Glycine, Isoleucine, Lactic acid, Leucine, Lipid*, Methionine, myo-Inositol, N-acetyl glycoprotein*, TG*, Tyrosine, Valine
Guinea pigs
Lung tissue; n=19	n=19 (0.5% overlap)	n=0
	Acetic acid, Acetone, Alanine, Aspartic acid, Choline, Creatine, Dihydroxyacetone, FA*, Glucose, Glutamic acid, Glutathione, Glycine, GPC*, Lactic acid, myo-Inositol, Oxidised glutathione, PC*, scyllo-Inositol, Trimethylamine N-oxide
Serum; n=23	n=19 (0.5% overlap)	n=4
	Acetic acid, Alanine, AMP, Choline, Creatine, Ethanolamine, Formic acid, Glutamic acid, Glutamine, GPC*, Histidine, Isoleucine, Lactic acid, Leucine, Niacinamide, PC*, Tryptophan, Tyrosine, Valine	ADP, ATP, Phosphocreatine, Quinone
Mice
Brain tissue; n=10	n=7 (0.2% overlap)	n=3
	Aminoadipic acid, Cysteine, D-Xylose, Gluconic acid, Glucose, Lactic acid, Sorbose	Dihydrolycorine, Hexadecane, N-Formylglycine
Heart tissue; n=7	n=6 (0.2% overlap)	n=1
	Acetophenone, Gluconic acid, Lactic acid, Maleic acid, Sorbose, Terephthalic acid	4-Penten-2-one
Kidney tissue; n=11	n=7 (0.2% overlap)	n=4
	Aminoadipic acid, Cysteine, D-Xylulose, Erythritol, Gluconic acid, Lactic acid, Sorbose	Dihydrolycorine, Hexadecane, N-Formylglycine, α-D-Glucose
Liver tissue; n=43	n=29 (0.8% overlap)	n=14
	1,4-Butanediol, 3-Methyl-2-oxovaleric acid, Aminoadipic acid, AMP, Aspartic acid, Bis(2-ethylhexyl) phthalate, Creatine, Dodecanoic acid, D-Ribose, Glucose, Glutamic acid, Glutamine, Isoleucine, Lactic acid, Leucine, Lysine, Methylmalonic acid, NADP, Niacinamide, Oxalacetic acid, Oxoglutaric acid, PC*, Phenylalanine, Succinic acid, Taurine, Tyrosine, UDP-glucose, Uracil, Uridine	3-Cyanopyridine, Glycogen, Hydroxyallopregnanolone, Iminodiacetic acid, Itaconic acid, Methanamine, N, N-di(2-trimethylsilyloxyethyl)-, Methyl 10-undecenoate, N-Formylglycine, N-Methoxycarbonyl-Proline, Talonic acid, Trans-2,2-Dimethyl-3-heptene, α-D-Glucose, β-Glycerophosphoric acid, β-Pyronene
Lung tissue ; n=308	n=140 (3.8% overlap)	n= 168
	1-Methylhistidine, 2-Aminoisobutyric acid, 2-Hydroxybutyric acid, 2-Ketobutyric acid, 3-Hydroxybutyric acid, 3-Hydroxyisovalerylcarnitine, 4-Hydroxyproline, 5'-Methylthioadenosine, 7-Ketodeoxycholic acid, Acetaldehyde, Acetylcarnitine, Acetylcholine, Adenine, Adenosine, Alanine, Alanylleucine, AMP, Arginine, Asparagine, Aspartic acid, Behenic acid, Benzoic acid, Butyrylcarnitine, Carnitine, CE(18…	(20s)-1α,25-Dihydroxy-20-phenyl-16,17-didehydro-21-norvitamin d3, 1,2-Propanediol-1-phosphate, 11-Dodecenoic acid, 1-Hydroxyanthraquinone, 1-Methylhistamine, 1α-Hydroxy-24-methylsulfonyl-25,26,27-trinorvitamin D3, 2-Deoxygalactopyranose, 2-Ethylhexanoic acid, 2-Hydroxyoctadecanoic acid, 2-Hydroxyphenethylamine, 2-Methyl-3-hydroxybutyric acid, 2-S-cysteinyl-DOPA, 3-Hydroxynonadecanoic acid, 3-O-(2…
Plasma; n=12	n=9 (0.2 % overlap)	n=3
	Carnitine, Dodecanedioic acid, Gluconic acid, Imidazoleacetic acid, Indoleacrylic acid, LPC(17:0), Myristic acid, Palmitic acid, Platelet-activating factor	LPC(18:0), Monomethyl glutarate, N-(3-Methylbut-2-EN-1-YL)-9H-purin-6-amine
Serum; n=6	n=5 (0.1 % overlap)	n=1
	Formic acid, Glucose, Isoleucine, Leucine, Phenylalanine	Itaconic acid
Spleen; n=15	n=14 (0.4 % overlap)	n=1
	Alanine, AMP, Glutamine, Glutathione, Isoleucine, Lactic acid, Leucine, NADP, Niacinamide, Oxalacetic acid, PC*, Succinic acid, Tyrosine, Uridine	Itaconic acid
Thigh muscle; n=8	n=3 (0.1 % overlap)	n=5
	Hypoxanthine, Mevalonic acid, Sorbose	1,2-Diphenoxyethane, 1-Ethyl-L-proline Ethyl ester, 2-Methyl-3-hydroxybutyric acid, 4-Phenylbutene, Diethyl tartrate
Abbreviations: ADP, adenosine diphosphate; AMP, adenosine monophosphate; ATP, adenosine triphosphate; CDP-ethanolamine, cytidine diphosphate ethanolamine; CE, cholesterol ester; Cer, ceramide; CMP, cytidine monophosphate; DG, diglyceride; DOPA, dihydroxyphenylalanine; FA, fatty acid; FAHFA, fatty acid esters of hydroxy fatty acids; G1P, glycerol 1-phosphate; GDP, guanosine diphosphate; GlcCer, gl…
# Percentage overlapping with 3657 distinct human metabolites (100%)
* Indicate class/group of metabolites identified as significant without compound-specific identification.

## Sheet: Table S8
Table S8: Significantly enriched metabolic pathways identified through pathway analysis of differential metabolites in TB-positive versus TB-negative (control) groups across various biological matrices
Significantly affected pathways	Differential metabolites identified in pathway	Raw p-value	False Discovery Rate	Impact value	Group comparisons included
		(≤0.05)	(≤0.05)	(> 0.02)
Blood (whole blood, serum and plasma)
Humans
Alanine, aspartate and glutamate metabolism*†	10 out 28	0.00056561	0.011312	0.58494	TB vs HC TB vs HHC TB vs Non-TB TB vs HC & Non-TB
Arginine and proline metabolism*	10 out 36	0.0048603	0.032402	0.58488
Arginine biosynthesis*†	10 out 14	1.8072e-07	1.4458e-05	0.50532
Galactose metabolism	9 out 27	0.0018943	0.021649	0.45878
Glutathione metabolism*†	9 out 28	0.0025236	0.025236	0.40678
Glycerophospholipid metabolism*	10 out 36	0.0048603	0.032402	0.45359
Glycine, serine and threonine metabolism*†‡	12 out 33	0.00012718	0.0033915	0.64767
Glyoxylate and dicarboxylate metabolism*‡	9 out 32	0.0068523	0.039156	0.19
Linoleic acid metabolism	4 out 5	0.00072282	0.011565	1
Nicotinate and nicotinamide metabolism*	6 out 15	0.0040153	0.032402	0.1943
One carbon pool by folate*†‡	8 out 26	0.005924	0.036456	0.2884
Sphingolipid metabolism	10 out 32	0.0018508	0.021649	0.57535
Guinea pigs
Alanine, aspartate and glutamate metabolism*	4 out 28	0.00045125	0.015282	0.3133	Infected vs uninfected Day 30 infected vs uninfected Day 60 vs uninfected
Arginine biosynthesis*	3 out 14	0.0007564	0.015282	0.12234
Pyruvate metabolism*	3 out 23	0.0033941	0.045254	0.07951
Yellow cattle
Glycine, serine and threonine metabolism*†	3 out 34	0.0030783	0.049253	0.28464	M. tuberculosis H37Rv vs controls and other M. tuberculosis
Glyoxylate and dicarboxylate metabolism*	3 out 32	0.0025794	0.049253	0.16333
One carbon pool by folate*†	3 out 26	0.0013969	0.037251	0.0886
Urine
Humans
Alanine, aspartate and glutamate metabolism*†	8 out 28	0.00039074	0.0044656	0.57693	TB vs HC TB vs Non-TB
Arginine biosynthesis*†	6 out 14	0.00018099	0.0042941	0.56383
β-Alanine metabolism*	7 out 21	0.00032205	0.0042941	0.5597
Cysteine and methionine metabolism	7 out 33	0.0059047	0.042943	0.24406
Glycine, serine and threonine metabolism*†‡	9 out 33	0.00024518	0.0042941	0.6006
Glyoxylate and dicarboxylate metabolism*‡	8 out 32	0.0010462	0.010462	0.28
Histidine metabolism*	7 out 16	4.2394e-05	0.0033915	0.45901
Nicotinate and nicotinamide metabolism*	6 out 15	0.0002848	0.0042941	0.33246
One carbon pool by folate*†‡	7 out 26	0.0013628	0.012114	0.29345
Pantothenate and CoA biosynthesis	7 out 20	0.00022756	0.0042941	0.12245
Tricarboxylic acid (TCA) cycle*	6 out 20	0.0016558	0.013247	0.3208
Stool
Humans
Alanine, aspartate and glutamate metabolism*†	10 out 28	0.00070792	0.0097326	0.69552	TB vs HC TB vs Non-TB
Arginine biosynthesis*†	7 out 14	0.0004313	0.0086261	0.44149
Histidine metabolism*	8 out 16	0.00016223	0.0064892	0.7213
Nicotinate and nicotinamide metabolism*	7 out 15	0.00072995	0.0097326	0.41667
One carbon pool by folate*†‡	10 out 26	0.00035354	0.0086261	0.2487
Purine metabolism	17 out 70	0.0018136	0.020727	0.20502
Bronchoalveolar lavage fluid
Humans
Alanine, aspartate and glutamate metabolism*†	11 out 28	2.1665e-05	0.00043329	0.75562	TB vs HC TB vs Non-TB
Arginine and proline metabolism*	13 out 36	1.1012e-05	0.00029367	0.56046
Arginine biosynthesis*†	9 out 14	6.9434e-07	5.5547e-05	0.50532
β-Alanine metabolism*	8 out 21	0.00039823	0.0053097	0.21642
Galactose metabolism	8 out 27	0.0026352	0.017568	0.22659
Glutathione metabolism*†	9 out 28	0.00073515	0.0073515	0.32031
Glycine, serine and threonine metabolism*†‡	10 out 33	0.00062887	0.0071871	0.20297
Glyoxylate and dicarboxylate metabolism*‡	8 out 32	0.0082488	0.047136	0.11
One carbon pool by folate*†‡	8 out 26	0.0020152	0.014656	0.23869
Pantothenate and CoA biosynthesis	7 out 20	0.0016797	0.013438	0.05442
Purine metabolism	20 out 70	2.9113e-06	0.00011645	0.36216
Pyrimidine metabolism	12 out 39	0.00014968	0.0023948	0.43671
Tricarboxylic acid (TCA) cycle*	7 out 20	0.0016797	0.013438	0.36714
Tissue
Guinea pigs (Lung tissue)
Alanine, aspartate and glutamate metabolism*	3 out 28	0.002343	0.046861	0.42068	Infected vs uninfected Day 15 infected vs uninfected Day 60 vs uninfected
Glutathione metabolism*	4 out 28	0.00012077	0.0093646	0.39133
Glycine, serine and threonine metabolism*‡	4 out 33	0.00023411	0.0093646	0.3113
One carbon pool by folate*‡	3 out 26	0.0018826	0.046861	0.1197
Mice (Lung tissue)
Alanine, aspartate and glutamate metabolism†	10 out 28	5.9196e-06	0.00047357	0.62821	M. tuberculosis infected vs non-M. tuberculosis infection M. tuberculosis infected vs HC Non-M. tuberculosis vs TB_W4 Non-M. tuberculosis vs TB_W9
Arginine and proline metabolism	9 out 36	0.00041055	0.0041055	0.4407
Arginine biosynthesis†	7 out 14	1.197e-05	0.0004788	0.44149
β-Alanine metabolism	6 out 21	0.0019111	0.01274	0.45522
Glutathione metabolism†	9 out 28	4.7598e-05	0.0011593	0.4146
Glycerophospholipid metabolism	10 out 36	7.2454e-05	0.0011593	0.40104
Glycine, serine and threonine metabolism†‡	9 out 34	0.00025644	0.0029307	0.69297
Glyoxylate and dicarboxylate metabolism‡	9 out 32	0.00015375	0.00205	0.39167
Histidine metabolism	5 out 16	0.0030268	0.017296	0.31147
One carbon pool by folate†‡	7 out 26	0.0011648	0.0093181	0.29452
Pyruvate metabolism†	7 out 23	0.00051406	0.0045694	0.30323
Tricarboxylic acid (TCA) cycle	6 out 20	0.001443	0.010495	0.3612
Mice (Liver tissue)
Nicotinate and nicotinamide metabolism	3 out 15	0.0021024	0.028032	0.1943	M. tuberculosis infected vs non-M. tuberculosis infection M. tuberculosis infected vs HC
Phenylalanine, tyrosine and tryptophan biosynthesis	2 out 4	0.0018614	0.028032	1
Tricarboxylic acid (TCA) cycle	3 out 20	0.0049563	0.044893	0.20911
Valine, leucine and isoleucine degradation	4 out 40	0.0050504	0.044893	0.03348
Mice (Spleen tissue)
Alanine, aspartate and glutamate metabolism†	6 out 28	5.8011e-06	0.00046408	0.67389	M. tuberculosis infected vs non-M. tuberculosis infection
Arginine biosynthesis†	4 out 14	7.6644e-05	0.0030658	0.12234
Nicotinate and nicotinamide metabolism	3 out 15	0.0021024	0.028032	0.1943
Phenylalanine, tyrosine and tryptophan biosynthesis	2 out 4	0.0018614	0.028032	1
Tricarboxylic acid (TCA) cycle	3 out 20	0.0049563	0.044893	0.20911
Valine, leucine and isoleucine degradation	4 out 40	0.0050504	0.044893	0.03348
* Pathway significant in mice, † pathway significant in guinea pigs and ‡ pathway significant in cattle.
M. tuberculosis, Mycobacterium tuberculosis; TB, tuberculosis; HC, healthy controls; HHC, healthy household controls; TB_W4, active TB infection, four weeks after diagnosis or infection; TB_W9, active TB infection, nine weeks after diagnosis or infection.

## Sheet: References
Study citation	Study reference
Albors-Vaquer et al. (2020)	Albors-Vaquer A, Rizvi A, Matzapetakis M, Lamosa P, Coelho AV, Patel AB, Mande SC, Gaddam S, Pineda-Lucena A, Banerjee S, Puchades-Carrasco L. Active and prospective latent tuberculosis are associated with different metabolomic profiles: clinical potential for the identification of rapid and non-invasive biomarkers. Emerg Microbes Infect. 2020 Dec;9(1):1131-1139. doi: 10.1080/22221751.2020.176073…
Andreas et al. (2020)	Andreas NJ, Basu Roy R, Gomez-Romero M, Horneffer-van der Sluis V, Lewis MR, Camuzeaux SSM, Jiménez B, Posma JM, Tientcheu L, Egere U, Sillah A, Togun T, Holmes E, Kampmann B. Performance of metabonomic serum analysis for diagnostics in paediatric tuberculosis. Sci Rep. 2020 Apr 29;10(1):7302. doi: 10.1038/s41598-020-64413-6. PMID: 32350385; PMCID: PMC7190829.
Anh et al. (2024)	Anh NK, Phat NK, Thu NQ, Tien NTN, Eunsu C, Kim HS, Nguyen DN, Kim DH, Long NP, Oh JY. Discovery of urinary biosignatures for tuberculosis and nontuberculous mycobacteria classification using metabolomics and machine learning. Sci Rep. 2024 Jul 3;14(1):15312. doi: 10.1038/s41598-024-66113-x. PMID: 38961191; PMCID: PMC11222504.
Banday et al. (2011)	Banday KM, Pasikanti KK, Chan EC, Singla R, Rao KV, Chauhan VS, Nanda RK. Use of urine volatile organic compounds to discriminate tuberculosis patients from healthy subjects. Analytical chemistry. 2011 Jul 15;83(14):5526-34.
Beccaria et al. (2019)	Beccaria,M., Bobak, C., Maitshotlo, B., Mellors, T.R., Purcaro, G., Franchina, F.A., Rees, C.A., Nasir, M., Black, A., Hill, J.E. Exhaled human breath analysis in active pulmonary tuberculosis diagnostics by comprehensive gas chromatography-mass spectrometry and chemometric techniques, J. Breath Res. 13 (2019) 016005, https://doi.org/10.1088/1752-7163/aae80e.
Beukes et al. (2023)	Beukes D, van Reenen M, Loots DT, du Preez I. Tuberculosis is associated with sputum metabolome variations, irrespective of patient sex or HIV status: an untargeted GCxGC-TOFMS study. Metabolomics. 2023 Jun 7;19(6):55. doi: 10.1007/s11306-023-02017-7. PMID: 37284915; PMCID: PMC10247825.
Bohórquez et al. (2024)	Bohórquez JA, Adduri S, Ansari D, John S, Florence J, Adejare O, Singh G, Konduru NV, Jagannath C, Yi G. A novel humanized mouse model for HIV and tuberculosis co-infection studies. Front Immunol. 2024 May 10;15:1395018. doi: 10.3389/fimmu.2024.1395018. PMID: 38799434; PMCID: PMC11116656.
Chaudhary et al. (2024)	Chaudhary S, Pahwa F, Nanda RK. Dysregulated cysteine metabolism leads to worsened liver pathology in diabetes-tuberculosis comorbid condition. J Biol Chem. 2024 Feb;300(2):105634. doi: 10.1016/j.jbc.2024.105634. Epub 2024 Jan 8. PMID: 38199571; PMCID: PMC10850780.
Che et al. (2013)	Che N, Cheng J, Li H, Zhang Z, Zhang X, Ding Z, Dong F, Li C. Decreased serum 5-oxoproline in TB patients is associated with pathological damage of the lung. Clin Chim Acta. 2013 Aug 23;423:5-9. doi: 10.1016/j.cca.2013.04.010. Epub 2013 Apr 19. PMID: 23608301.
Chen et al. (2013)	Chen Y, Wu J, Tu L, Xiong X, Hu X, Huang J, Xu Z, Zhang X, Hu C, Hu X, Guo A. 1H-NMR spectroscopy revealed mycobacterium tuberculosis caused abnormal serum metabolic profile of cattle. PloS one. 2013 Sep 30;8(9):e74507.
Chen et al. (2020)	Chen, D., Bryden, W.A. and Wood, R., 2020. Detection of tuberculosis by the analysis of exhaled breath particles with high-resolution mass spectrometry. Scientific reports, 10(1), p.7647.
Chen et al. (2021)	Chen, J.X., Han, Y.S., Zhang, S.Q., Li, Z.B., Chen, J., Yi, W.J., Huang, H., Jiang, T.T. and Li, J.C., 2021. Novel therapeutic evaluation biomarkers of lipid metabolism targets in uncomplicated pulmonary tuberculosis patients. Signal transduction and targeted therapy, 6(1), p.22.
Chen et al. (2023)	Chen S, Li C, Qin Z, Song L, Zhang S, Sun C, Zhuang P, Wang Y, Yang B, Ning L, Li Y. Serum Metabolomic Profiles for Distinguishing Lung Cancer From Pulmonary Tuberculosis: Identification of Rapid and Noninvasive Biomarker. J Infect Dis. 2023 Nov 2;228(9):1154-1165. doi: 10.1093/infdis/jiad175. PMID: 37246562.
Cho et al. (2020)	Cho Y, Park Y, Sim B, Kim J, Lee H, Cho SN, Kang YA, Lee SG. Identification of serum biomarkers for active pulmonary tuberculosis using a targeted metabolomics approach. Sci Rep. 2020 Mar 2;10(1):3825. doi: 10.1038/s41598-020-60669-0. PMID: 32123207; PMCID: PMC7052258.
Collins et al. (2018)	Collins JM, Walker DI, Jones DP, Tukvadze N, Liu KH, Tran VT, Uppal K, Frediani JK, Easley KA, Shenvi N, Khadka M, Ortlund EA, Kempker RR, Blumberg HM, Ziegler TR. High-resolution plasma metabolomics analysis to detect Mycobacterium tuberculosis-associated metabolites that distinguish active pulmonary tuberculosis in humans. PLoS One. 2018 Oct 11;13(10):e0205398. doi: 10.1371/journal.pone.0205398…
Collins et al. (2020)	Collins JM, Siddiqa A, Jones DP, Liu K, Kempker RR, Nizam A, Shah NS, Ismail N, Ouma SG, Tukvadze N, Li S, Day CL, Rengarajan J, Brust JC, Gandhi NR, Ernst JD, Blumberg HM, Ziegler TR. Tryptophan catabolism reflects disease activity in human tuberculosis. JCI Insight. 2020 May 21;5(10):e137131. doi: 10.1172/jci.insight.137131. PMID: 32369456; PMCID: PMC7259525.
Comella-del-Barrio et al. (2021)	Comella-Del-Barrio P, Izquierdo-Garcia JL, Gautier J, Doresca MJC, Campos-Olivas R, Santiveri CM, Muriel-Moreno B, Prat-Aymerich C, Abellana R, Pérez-Porcuna TM, Cuevas LE, Ruiz-Cabello J, Domínguez J. Urine NMR-based TB metabolic fingerprinting for the diagnosis of TB in children. Sci Rep. 2021 Jun 7;11(1):12006. doi: 10.1038/s41598-021-91545-0. PMID: 34099838; PMCID: PMC8184981.
Conde et al. (2022)	Conde R, Laires R, Gonçalves LG, Rizvi A, Barroso C, Villar M, Macedo R, Simões MJ, Gaddam S, Lamosa P, Puchades-Carrasco L, Pineda-Lucena A, Patel AB, Mande SC, Banerjee S, Matzapetakis M, Coelho AV. Discovery of serum biomarkers for diagnosis of tuberculosis by NMR metabolomics including cross-validation with a second cohort. Biomed J. 2022 Aug;45(4):654-664. doi: 10.1016/j.bj.2021.07.006. Epub…
Daniel et al. (2024)	Daniel, E.A., Upadhyay, S., Selvachithiram, M., Pattabiraman, S., Bhanu, B., Sivaprakasam, A., Kulkarni, V., Karyakarte, R., Gaikwad, S., Paradkar, M. and Yogendra Shivakumar, S.V.B., 2025. Predictive metabolite signatures for risk of progression to active TB from QuantiFERON supernatants of household contacts of TB patients. Emerging Microbes & Infections, 14(1), p.2437242.
Das et al. (2015)	Das MK, Bishwal SC, Das A, Dabral D, Badireddy VK, Pandit B, Varghese GM, Nanda RK. Deregulated tyrosine-phenylalanine metabolism in pulmonary tuberculosis patients. J Proteome Res. 2015 Apr 3;14(4):1947-56. doi: 10.1021/acs.jproteome.5b00016. Epub 2015 Mar 2. PMID: 25693719.
Deng et al. (2021)	Deng J, Liu L, Yang Q, Wei C, Zhang H, Xin H, Pan S, Liu Z, Wang D, Liu B, Gao L, Liu R, Pang Y, Chen X, Zheng J, Jin Q. Urinary metabolomic analysis to identify potential markers for the diagnosis of tuberculosis and latent tuberculosis. Arch Biochem Biophys. 2021 Jun 15;704:108876. doi: 10.1016/j.abb.2021.108876. Epub 2021 Apr 14. PMID: 33864753.
Du Preez and Loots (2013)	du Preez I, Loots DT. New sputum metabolite markers implicating adaptations of the host to Mycobacterium tuberculosis, and vice versa. Tuberculosis (Edinb). 2013 May;93(3):330-7. doi: 10.1016/j.tube.2013.02.008. Epub 2013 Mar 7. PMID: 23477940.
Dutta et al. (2020)	Dutta NK, Tornheim JA, Fukutani KF, Paradkar M, Tiburcio RT, Kinikar A, Valvi C, Kulkarni V, Pradhan N, Shivakumar SVBY, Kagal A, Gupte A, Gupte N, Mave V, Gupta A, Andrade BB, Karakousis PC. Integration of metabolomics and transcriptomics reveals novel biomarkers in the blood for tuberculosis diagnosis in children. Sci Rep. 2020 Nov 11;10(1):19527. doi: 10.1038/s41598-020-75513-8. PMID: 33177551…
Fernández-García et al. (2020)	Fernández-García M, Rey-Stolle F, Boccard J, Reddy VP, García A, Cumming BM, Steyn AJC, Rudaz S, Barbas C. Comprehensive Examination of the Mouse Lung Metabolome Following Mycobacterium tuberculosis Infection Using a Multiplatform Mass Spectrometry Approach. J Proteome Res. 2020 May 1;19(5):2053-2070. doi: 10.1021/acs.jproteome.9b00868. Epub 2020 Apr 23. PMID: 32285670; PMCID: PMC7199213.
Fisher et al (2009)	Fisher M, Feuerstein G, Howells DW, Hurn PD, Kent TA, Savitz SI, Lo EH. 2009. Update of the stroke therapy academic industry roundtable preclinical recommendations. Stroke 40:2244-50. https://doi.org/10.1161/strokeaha.108.541128
Frediani et al. (2014)	Frediani JK, Jones DP, Tukvadze N, Uppal K, Sanikidze E, Kipiani M, Tran VT, Hebbar G, Walker DI, Kempker RR, Kurani SS, Colas RA, Dalli J, Tangpricha V, Serhan CN, Blumberg HM, Ziegler TR. Plasma metabolomics in human pulmonary tuberculosis disease: a pilot study. PLoS One. 2014 Oct 15;9(10):e108854. doi: 10.1371/journal.pone.0108854. PMID: 25329995; PMCID: PMC4198093.
Han et al. (2021)	Han YS, Chen JX, Li ZB, Chen J, Yi WJ, Huang H, Wei LL, Jiang TT, Li JC. Identification of potential lipid biomarkers for active pulmonary tuberculosis using ultra-high-performance liquid chromatography-tandem mass spectrometry. Exp Biol Med (Maywood). 2021 Feb;246(4):387-399. doi: 10.1177/1535370220968058. Epub 2020 Nov 11. PMID: 33175608; PMCID: PMC7885049.
Hu et al. (2022)	Hu X, Wang J, Ju Y, Zhang X, Qimanguli W, Li C, Yue L, Tuohetaerbaike B, Li Y, Wen H, Zhang W, Chen C, Yang Y, Wang J, Chen F. Combining metabolome and clinical indicators with machine learning provides some promising diagnostic markers to precisely detect smear-positive/negative pulmonary tuberculosis. BMC Infect Dis. 2022 Aug 25;22(1):707. doi: 10.1186/s12879-022-07694-8. PMID: 36008772; PMCID:…
Huang et al. (2019)	Huang, H., Shi, L.Y., Wei, L.L., Han, Y.S., Yi, W.J., Pan, Z.W., Jiang, T.T., Chen, J., Tu, H.H., Li, Z.B. and Hu, Y.T., 2019. Plasma metabolites Xanthine, 4-Pyridoxate, and d-glutamic acid as novel potential biomarkers for pulmonary tuberculosis. Clinica Chimica Acta, 498, pp.135-142.
Huang et al. (2020)	Huang H, Han YS, Chen J, Shi LY, Wei LL, Jiang TT, Yi WJ, Yu Y, Li ZB, Li JC. The novel potential biomarkers for multidrug-resistance tuberculosis using UPLC-Q-TOF-MS. Exp Biol Med (Maywood). 2020 Mar;245(6):501-511. doi: 10.1177/1535370220903464. Epub 2020 Feb 11. PMID: 32046521; PMCID: PMC7158596.
Isa et al. (2018)	Isa F, Collins S, Lee MH, Decome D, Dorvil N, Joseph P, Smith L, Salerno S, Wells MT, Fischer S, Bean JM. Mass spectrometric identification of urinary biomarkers of pulmonary tuberculosis. EBioMedicine. 2018 May 1;31:157-65.
Izquierdo-Garcia et al. (2020)	Izquierdo-Garcia JL, Comella-Del-Barrio P, Campos-Olivas R, Villar-Hernández R, Prat-Aymerich C, De Souza-Galvão ML, Jiménez-Fuentes MA, Ruiz-Manzano J, Stojanovic Z, González A, Serra-Vidal M, García-García E, Muriel-Moreno B, Millet JP, Molina-Pinargote I, Casas X, Santiago J, Sabriá F, Martos C, Herzmann C, Ruiz-Cabello J, Domínguez J. Discovery and validation of an NMR-based metabolomic profi…
Jain et al. (2007)	Jain M, Petzold CJ, Schelle MW, Leavell MD, Mougous JD, Bertozzi CR, Leary JA, Cox JS. Lipidomics reveals control of Mycobacterium tuberculosis virulence lipids via metabolic coupling. Proceedings of the National Academy of Sciences. 2007 Mar 20;104(12):5133-8.
Jiang et al. (2021)	Jiang J, Li Z, Chen C, Jiang W, Xu B, Zhao Q. Metabolomics Strategy Assisted by Transcriptomics Analysis to Identify Potential Biomarkers Associated with Tuberculosis. Infect Drug Resist. 2021 Nov 15;14:4795-4807. doi: 10.2147/IDR.S330493. PMID: 34815677; PMCID: PMC8604652.
Kaal et al. (2009)	Kaal E, Kolk AH, Kuijper S, Janssen HG. A fast method for the identification of Mycobacterium tuberculosis in sputum and cultures based on thermally assisted hydrolysis and methylation followed by gas chromatography–mass spectrometry. Journal of Chromatography A. 2009 Aug 28;1216(35):6319-25.
Kim et al. (2010)	Kim MJ, Wainwright HC, Locketz M, Bekker LG, Walther GB, Dittrich C, Visser A, Wang W, Hsu FF, Wiehart U, Tsenova L. Caseation of human tuberculosis granulomas correlates with elevated host lipid metabolism. EMBO molecular medicine. 2010 Jul 15;2(7):258-74.
Kolk et al. (2012)	Kolk AH, Van Berkel JJ, Claassens MM, Walters E, Kuijper S, Dallinga JW, Van Schooten FJ. Breath analysis as a potential diagnostic tool for tuberculosis. The International Journal of Tuberculosis and Lung Disease. 2012 Jun 1;16(6):777-82.
Lau et al. (2015)	Lau SK, Lee KC, Curreem SO, Chow WN, To KK, Hung IF, Ho DT, Sridhar S, Li IW, Ding VS, Koo EW, Wong CF, Tam S, Lam CW, Yuen KY, Woo PC. Metabolomic Profiling of Plasma from Patients with Tuberculosis by Use of Untargeted Mass Spectrometry Reveals Novel Biomarkers for Diagnosis. J Clin Microbiol. 2015 Dec;53(12):3750-9. doi: 10.1128/JCM.01568-15. Epub 2015 Sep 16. PMID: 26378277; PMCID: PMC4652110.
Li et al. (2022)	Li YX, Zheng KD, Duan Y, Liu HJ, Tang YQ, Wu J, Lin DZ, Zhang Z. Mass spectrometry-based identification of new serum biomarkers in patients with latent infection pulmonary tuberculosis. Medicine (Baltimore). 2022 Dec 2;101(48):e32153. doi: 10.1097/MD.0000000000032153. PMID: 36482536; PMCID: PMC9726300.
Li, Shao, et al. (2024)	Li, L., Shao, J., Tong, C., Gao, W., Pan, P., Qi, C., Gao, C., Zhang, Y., Zhu, Y. and Chen, C., 2024. Non-tuberculous mycobacteria enhance the tryptophan-kynurenine pathway to induce immunosuppression and facilitate pulmonary colonization. Frontiers in Cellular and Infection Microbiology, 14, p.1455605. DOI: 10.3389/fcimb.2024.1455605
Liu et al. (2024)	Liu, R., Zhang, F., Li, S., Liu, Q., Pang, Y. and Li, L., 2024. Regulation of ROS metabolism in macrophage via xanthine oxidase is associated with disease progression in pulmonary tuberculosis. Metabolomics, 20(6), p.127. DOI: 10.1007/s11306-024-02194-z
Liu, Wang, et al. (2024)	Liu Y, Wang R, Zhang C, Huang L, Chen J, Zeng Y, Chen H, Wang G, Qian K, Huang P. Automated Diagnosis and Phenotyping of Tuberculosis Using Serum Metabolic Fingerprints. Advanced Science. 2024 Oct;11(39). Doi: 10.1002/advs.202406233
Luier and Loots (2016)	Luies, L., Loots, D.T. Erratum to: Tuberculosis metabolomics reveals adaptations of man and microbe in order to outcompete and survive. Metabolomics 12, 55 (2016). https://doi.org/10.1007/s11306-016-0979-8
Luo et al. (2023)	Luo D, Yang BY, Qin K, Shi CY, Wei NS, Li H, Qin YX, Liu G, Qin XL, Chen SY, Guo XJ, Gan L, Xu RL, Dong BQ, Li J. Untargeted Metabolomics of Feces Reveals Diagnostic and Prognostic Biomarkers for Active Tuberculosis and Latent Tuberculosis Infection: Potential Application for Precise and Non-Invasive Identification. Infect Drug Resist. 2023 Sep 12;16:6121-6138. doi: 10.2147/IDR.S422363. PMID: 377…
Magdalena et al. (2022)	Magdalena D, Michal S, Marta S, Magdalena KP, Anna P, Magdalena G, Rafał S. Targeted metabolomics analysis of serum and Mycobacterium tuberculosis antigen-stimulated blood cultures of pediatric patients with active and latent tuberculosis. Sci Rep. 2022 Mar 8;12(1):4131. doi: 10.1038/s41598-022-08201-4. PMID: 35260782; PMCID: PMC8904507.
Makhubela et al.(2023)	Makhubela, P.C., Rohwer, E.R., Naud´e, Y. Detection of tuberculosis-associated compounds from human skin by GCxGC-TOFMS, J. Chromatogr. B. 1231 (2023) 123937, https://doi.org/10.1016/j.jchromb.2023.123937.
Meng et al. (2022)	Meng, R., Dong, W., Gao, J. et al. Clostridium, Bacteroides and Prevotella associates with increased fecal metabolites Trans-4-Hydroxy-L-proline and Genistein in active pulmonary tuberculosis patients during anti-tuberculosis chemotherapy with isoniazid-rifampin-pyrazinamide-ethambutol (HRZE). Indian J Microbiol 62, 374–383 (2022). https://doi.org/10.1007/s12088-022-01003-2
Olivier and Luies (2023)	Olivier, C. and Luies, L., 2024. Metabolic insights into HIV/TB co-infection: an untargeted urinary metabolomics approach. Metabolomics, 20(4), p.78. DOI: 10.1007/s11306-024-02148-5
O'Sullivan et al. (2012)	O’Sullivan DM, Nicoara SC, Mutetwa R, Mungofa S, Lee OY-C, et al. (2012) Detection of Mycobacterium tuberculosis in Sputum by Gas Chromatography- Mass Spectrometry of Methyl Mycocerosates Released by Thermochemolysis. PLoS ONE 7(3): e32836. doi:10.1371/journal.pone.0032836
Page et al. (2021)	Page MJ, McKenzie JE, Bossuyt PM, Boutron I, Hoffmann TC, Mulrow CD, Shamseer L, Tetzlaff JM, Akl EA, Brennan SE. 2021. The PRISMA 2020 statement: an updated guideline for reporting systematic reviews. BMJ 372. https://doi.org/10.1136/bmj.n71
Park et al. (2021)	Park HB, Yoo MG, Choi S, Kim SH, , Chu H. Metabolite Profiling of Serum from Patients with Tuberculosis. Microbiol. Biotechnol. Lett 2021;49:264-268. https://doi.org/10.48022/mbl.2101.01009
Phillips et al. (2010)	Phillips M, Basa-Dalay V, Bothamley G, Cataneo RN, Lam PK, Natividad MP, Schmitt P, Wai J. Breath biomarkers of active pulmonary tuberculosis. Tuberculosis. 2010 Mar 1;90(2):145-51.
Phuoc Long et al. (2022)	Phuoc Long N, Heo DY, Park S, Thi Hai Yen N, Cho YS, Shin JG, Oh JY, Kim DH. Molecular perturbations in pulmonary tuberculosis patients identified by pathway-level analysis of plasma metabolic features. PLoS One. 2022 Jan 24;17(1):e0262545. doi: 10.1371/journal.pone.0262545. PMID: 35073339; PMCID: PMC8786114.
Pretorius and Luies (2024)	Pretorius, C. and Luies, L. "Characterising the urinary acylcarnitine and amino acid profiles of HIV/TB co-infection, using LC–MS metabolomics." Metabolomics 20, no. 5 (2024): 92. Doi: 10.1007/s11306-024-02161-8
Rai et al. (2023)	Rai MK, Yadav S, Jain A, Singh K, Kumar A, Raj R, Dubey D, Singh H, Guleria A, Chaturvedi S, Khan AR, Nath A, Misra DP, Agarwal V, Kumar D. Clinical metabolomics by NMR revealed serum metabolic signatures for differentiating sarcoidosis from tuberculosis. Metabolomics. 2023 Nov 8;19(11):92. doi: 10.1007/s11306-023-02052-4. PMID: 37940751.
Sa et al. (2024)	Sa, Y., Ding, S., Zhang, Y., Wang, W., Wilson, G., Ma, F., Zhang, W. and Ma, X., 2024. Integrating untargeted and targeted LC–MS‐based metabolomics to identify the serum metabolite biomarkers for tuberculosis. Biomedical Chromatography, 38(11), p.e5998. DOI: 10.1002/bmc.5998
Shin et al. (2011)	Shin JH, Yang JY, Jeon BY, Yoon YJ, Cho SN, Kang YH, Ryu DH, Hwang GS. (1)H NMR-based metabolomic profiling in mice infected with Mycobacterium tuberculosis. J Proteome Res. 2011 May 6;10(5):2238-47. doi: 10.1021/pr101054m. Epub 2011 Apr 14. PMID: 21452902.
Shui et al. (2012)	Shui, G., Bendt, A.K., Jappar, I.A., Lim, H.M., Laneelle, M., Hervé, M., Via, L.E., Chua, G.H., Bratschi, M.W., Zainul Rahim, S.Z. and Michelle, A.L.T., 2012. Mycolic acids as diagnostic markers for tuberculosis case detection in humans and drug efficacy in mice. EMBO molecular medicine, 4(1), pp.27-37.
Somashekar et al. (2011)	Somashekar BS, Amin AG, Rithner CD, Troudt J, Basaraba R, Izzo A, Crick DC, Chatterjee D. Metabolic profiling of lung granuloma in Mycobacterium tuberculosis infected guinea pigs: ex vivo 1H magic angle spinning NMR studies. J Proteome Res. 2011 Sep 2;10(9):4186-95. doi: 10.1021/pr2003352. Epub 2011 Jul 26. PMID: 21732701.
Somashekar et al. (2012)	Somashekar BS, Amin AG, Tripathi P, MacKinnon N, Rithner CD, Shanley CA, Basaraba R, Henao-Tamayo M, Kato-Maeda M, Ramamoorthy A, Orme IM, Ordway DJ, Chatterjee D. Metabolomic signatures in guinea pigs infected with epidemic-associated W-Beijing strains of Mycobacterium tuberculosis. J Proteome Res. 2012 Oct 5;11(10):4873-84. doi: 10.1021/pr300345x. Epub 2012 Aug 30. PMID: 22873951.
Sun et al. (2016)	Sun L, Li JQ, Ren N, Qi H, Dong F, Xiao J, Xu F, Jiao WW, Shen C, Song WQ, Shen AD. Utility of Novel Plasma Metabolic Markers in the Diagnosis of Pediatric Tuberculosis: A Classification and Regression Tree Analysis Approach. J Proteome Res. 2016 Sep 2;15(9):3118-25. doi: 10.1021/acs.jproteome.6b00228. Epub 2016 Aug 16. PMID: 27451809.
Suzuki et al. (2011)	Suzuki, Y., Suda, T., Asada, K., Miwa, S., Suzuki, M., Fujie, M., Furuhashi, K., Nakamura, Y., Inui, N., Shirai, T. and Hayakawa, H., 2012. Serum indoleamine 2, 3-dioxygenase activity predicts prognosis of pulmonary tuberculosis. Clinical and Vaccine Immunology, 19(3), pp.436-442.
Syhre et al. (2009)	Syhre M, Manning L, Phuanukoonnon S, Harino P, Chambers ST. The scent of Mycobacterium tuberculosis–Part II breath. Tuberculosis. 2009 Jul 1;89(4):263-6.
Szewczyk et al. (2013)	Szewczyk R, Kowalski K, Janiszewska-Drobinska B, Druszczyńska M. Rapid method for Mycobacterium tuberculosis identification using electrospray ionization tandem mass spectrometry analysis of mycolic acids. Diagnostic microbiology and infectious disease. 2013 Jul 1;76(3):298-305.
Vishinkin et al. (2021)	Vishinkin, R., Busool, R., Mansour, E., Fish, F., Esmail, A., Kumar, P., Gharaa, A., Cancilla, J.C., Torrecilla, J.S., Skenders, G. and Leja, M., 2021. Profiles of volatile biomarkers detect tuberculosis from skin. Advanced science, 8(15), p.2100235.
Vrieling et al. (2018)	Vrieling F, Ronacher K, Kleynhans L, Van Den Akker E, Walzl G, Ottenhoff TH, Joosten SA. Patients with concurrent tuberculosis and diabetes have a pro-atherogenic plasma lipid profile. EBioMedicine. 2018 Jun 1;32:192-200.
Vrieling et al. (2019)	Vrieling F, Alisjahbana B, Sahiratmadja E, van Crevel R, Harms AC, Hankemeier T, Ottenhoff THM, Joosten SA. Plasma metabolomics in tuberculosis patients with and without concurrent type 2 diabetes at diagnosis and during antibiotic treatment. Sci Rep. 2019 Dec 10;9(1):18669. doi: 10.1038/s41598-019-54983-5. PMID: 31822686; PMCID: PMC6904442.
Wang et al. (2025)	Wang, Y., He, X., Gao, Y., Xue, M., Zhang, H., Sun, L., He, Q. and Jin, J., 2025. Disorders of gut microbiota and fecal–serum metabolic patterns are associated with pulmonary tuberculosis and pulmonary tuberculosis comorbid type 2 diabetes mellitus. Microbiology Spectrum, pp.e01772-24.
Wang, He, et al. (2023)	Wang Y, He X, Zheng D, He Q, Sun L, Jin J. Integration of Metabolomics and Transcriptomics Reveals Major Metabolic Pathways and Potential Biomarkers Involved in Pulmonary Tuberculosis and Pulmonary Tuberculosis-Complicated Diabetes. Microbiol Spectr. 2023 Aug 17;11(4):e0057723. doi: 10.1128/spectrum.00577-23. Epub 2023 Jul 31. PMID: 37522815; PMCID: PMC10434036.
Wang, Wu, et al. (2022)	Wang X, Wu Z, Zeng J, Zhao Y, Zhang C, Yu M, Wang W, Chen X, Chen L, Wang J, Xu L, Zhou J, Tan Q, Wei W, Li Y. Untargeted metabolomics of pulmonary tuberculosis patient serum reveals potential prognostic markers of both latent infection and outcome. Front Public Health. 2022 Nov 15;10:962510. doi: 10.3389/fpubh.2022.962510. PMID: 36457328; PMCID: PMC9705731.
Wang, Yang et al. (2024)	Wang, L., Yang, G., Guo, L., Yao, L., Liu, Y. and Sha, W., 2024. Olink proteomics and lipidomics analysis of serum from patients infected with non-tuberculous mycobacteria and Mycobacterium tuberculosis. Inflammation Research, pp.1-16. DOI: 10.1007/s00011-024-01943-z
Wang, Yang, et al. (2022)	Wang S, Yang L, Hu H, Lv L, Ji Z, Zhao Y, Zhang H, Xu M, Fang R, Zheng L, Ding C, Yang M, Xu K, Li L. Characteristic gut microbiota and metabolic changes in patients with pulmonary tuberculosis. Microb Biotechnol. 2022 Jan;15(1):262-275. doi: 10.1111/1751-7915.13761. Epub 2021 Feb 18. PMID: 33599402; PMCID: PMC8719804.
Weiner 3rd et al. (2012)	Weiner J 3rd, Parida SK, Maertzdorf J, Black GF, Repsilber D, Telaar A, Mohney RP, Arndt-Sullivan C, Ganoza CA, Faé KC, Walzl G, Kaufmann SH. Biomarkers of inflammation, immunosuppression and stress with active disease are revealed by metabolomic profiling of tuberculosis patients. PLoS One. 2012;7(7):e40221. doi: 10.1371/journal.pone.0040221. Epub 2012 Jul 23. Erratum in: PLoS One. 2016 Mar 31;1…
Weiner 3rd et al. (2018)	Weiner J 3rd, Maertzdorf J, Sutherland JS, Duffy FJ, Thompson E, Suliman S, McEwen G, Thiel B, Parida SK, Zyla J, Hanekom WA, Mohney RP, Boom WH, Mayanja-Kizza H, Howe R, Dockrell HM, Ottenhoff THM, Scriba TJ, Zak DE, Walzl G, Kaufmann SHE; GC6-74 consortium. Metabolite changes in blood predict the onset of tuberculosis. Nat Commun. 2018 Dec 6;9(1):5208. doi: 10.1038/s41467-018-07635-7. PMID: 305…
Whiting et al. (2003)	Whiting P, Rutjes AWS, Reitsma JB, Bossuyt PMM, Kleijnen J. 2003. The development of QUADAS: a tool for the quality assessment of studies of diagnostic accuracy included in systematic reviews. BMC Medical Research Methodology 3:25. https://doi.org/10.1186/1471-2288-3-25
Wooding et al. (2025)	Wooding, M., van Pletzen, K. and Naudé, Y., 2025. Identifying Skin Surface Chemicals as Potential Tuberculosis Diagnostic Biomarkers Using Ultra Performance Liquid Chromatography-High Resolution Mass Spectrometry. Journal of Chromatography Open, p.100204.
Yang et al. (2024)	Yang, B., Guo, X., Shi, C., Liu, G., Qin, X., Chen, S., Gan, L., Liang, D., Shao, K., Xu, R. and Zhong, J., 2024. Alterations in purine and pyrimidine metabolism associated with latent tuberculosis infection: insights from gut microbiome and metabolomics analyses. Msystems, 9(11). DOI: 10.1128/msystems.00812-24
Yu et al. (2024)	Yu, J., Yuan, J., Liu, Z., Ye, H., Lin, M., Ma, L., Liu, R., Ding, W., Li, L., Ma, T. and Tang, S., 2024. Combined urine proteomics and metabolomics analysis for the diagnosis of pulmonary tuberculosis. Clinical Proteomics, 21(1), p.66. DOI: 10.1186/s12014-024-09514-4
Zhang et al. (2024)	Zhang H, Shi M, Yu L, Ran F, Zheng N, Wang X, Liu Y, Li C, Li D, Li J, Bi L, Wu Z. Identification of a Diagnostic Multiomics-Based Biomarker Cluster in a Mouse Model of Pulmonary Tuberculosis. Discov Med. 2024 Jun;36(185):1268-1279. doi: 10.24976/Discov.Med.202436185.117. PMID: 38926113.
Zhang, Xue, et al. (2024)	Zhang, Hua, Mengjiao Xue, Xinxin He, Lifang Sun, Qiang He, Yunguang Wang, and Juan Jin. "Altered intestinal microbiota and fecal metabolites in patients with latent and active pulmonary tuberculosis." Tuberculosis 149 (2024). DOI: 10.1016/j.tube.2024.102577
Zhong et al. (2016)	Zhong L, Zhou J, Chen X, Yin Y. Serum metabolomic study for the detection of candidate biomarkers of tuberculosis. Int J Clin Exp Pathol. 2016 Jan 1;9(3):3256-66.
Zhou et al. (2013)	Zhou A, Ni J, Xu Z, Wang Y, Lu S, Sha W, Karakousis PC, Yao YF. Application of (1)h NMR spectroscopy-based metabolomics to sera of tuberculosis patients. J Proteome Res. 2013 Oct 4;12(10):4642-9. doi: 10.1021/pr4007359. Epub 2013 Sep 10. PMID: 23980697; PMCID: PMC3838786.
Zhou et al. (2015)	Zhou A, Ni J, Xu Z, Wang Y, Zhang H, Wu W, Lu S, Karakousis PC, Yao YF. Metabolomics specificity of tuberculosis plasma revealed by (1)H NMR spectroscopy. Tuberculosis (Edinb). 2015 May;95(3):294-302. doi: 10.1016/j.tube.2015.02.038. Epub 2015 Feb 14. PMID: 25736521; PMCID: PMC4428961.

## Sheet: Metabolite abbreviations
Abbreviation	Full term
*	Indicate class of metabolites identified as significant without specific identification.
11β-PGF2α-EA	11-β-Prostaglandin F2-α-ethanolamide
15(R)-hydroperoxy-EPE	4-(2-Hydroxyethyl)-1-piperazine ethanesulphonic acid
17(S)-HpDHA	17S-hydroperoxy-4Z,7Z,10Z,13Z,15E,19Z-docosahexaenoic acid
2',3'-cCMP	Cytidine 2',3'-cyclic phosphate
2',3'-dAMP	2'-Deoxyadenosine 3'-monophosphate
2,3-dinor PGE1	2,3-dinor Prostaglandin E1
2',5'dGMP	2'-Deoxyguanosine 5'-monophosphate
2-DGlu6P	2-Deoxyglucose 6-phosphate
3' GMP	Guanosine 3'-monophosphate
3'-AMP	3'-Adenosien monophosphate
Acar	Acylcarnitine
ADP	Adenosine diphosphate
AMP	Adenosine monophosphate
ApoA1	Apolipoprotein A1
ApoB	Apolipoprotein B
ATB_S	ATB_severe
ATB_NS	ATB_non-severe
ATP	Adenosine triphosphate
Bicyclo PGE2	Bicyclo prostaglandin E2
cAMP	Cyclic adenosine monophosphate
CAP	Community-acquired pneumonia
CDP	Cytidine diphosphate
CE	Cholestrol ester
Cer	Ceramide
CerP	Ceramide phosphate
cGMP	Cyclic guanosine monophosphate
CMP	Cytidine monophosphate
cTMP	Cyclic thymidine monophosphate
Cyclo-Val-Pro-diketopiperazine	Cyclo-Valine-Proline-diketopiperazine
dAMP	Deoxyadenosine monophosphate
dCMP	Deoxy cytidine monophosphate
DG	Diglycerol
DGDG	Diglyceroldigycerol
DGMG	Diglycerolmonoglycerol
DHOME/DiHODE	Dihydroxyoctadecenoic acid
DiHDPE	Dihydroxydocosapentaenoic acid
DiHETE/DiHETrE	Dihydroxyeicosatetraenoic acid
Di-HexCer(42:2)	Di-Hexceramide
Di-HydroCER	Dihydroceramide
dIMP	deoxy inosine monophosphate
DOPA	Dihydroxyphenylalanine
DS-TB	Drug-suseptible TB
dTDP	Thymidine 5'-diphosphate
dTMP	Deoxythymidine monophosphate
dUMP	deoxy Uridine monophosphate
EET	Epoxyeicosatrienoic acid
EOA	Epoxyoctadecenoic acid
EPA	Eicosapentaenoic acid
EpDPA	Epoxy-docosapentaenoic acid
FA	Fatty acid
FAHFA	Fatty acid esters of hydroxy fatty acids
G1P	Glycerol 1-phosphate
G3P	Glycerol 3-phosphate
GDP	Guanosine diphosphate
GlcCer	Glucosylceramide
GMP	Guanosine monophosphate
GPC	Glycerophosphocholine
GPEA	Glycerylphosphorylethanolamine
HC	HC
HDL	High density lipoprotein
HETE	Hydroxyeicosatetraenoic acid
HexCer	Hexceramide
HHC	Healthy household contacts
HHT	Hydroxyheptadecatrienoic acid
HODE	Hydroxyoctadecadienoic acid
HPODE	Hydroperoxyoctadecadienoic acid
LacCer	Lactosylceramide
LCA	Lung cancer
LDL	Low-desity lipoproteins
LPA	Lysophosphatidic acid
LPC	Lysophosphatidylcholine
LPE	Lysophosphatidylethanolamine
LPG	Lysophosphatidylglycerol
LPI	Lysophosphatidylinositol
LPS	Lysophosphatidylserine
LTBI	Latent TB infection
MG	Monoglycerol
MGDG	Monoglyceroldiglycerol
MGMG	Monoglycerolmonoglycerol
Mono-hexoCer	Mono-hexo-ceramide
NAD	Nicotinamide adenine dinucleotide
NADP	Nicotinamide adenine dinucleotide phosphate
N-Docosahexaenoyl GABA	N-Docosahexaenoyl γ-aminobutyric acid
NMNH	Dihydronicotinamide mononucleotide
Non-Mtb	M. tuberculosis negative
Non-TB	Non-tuberculosis infection
NTM	Non-tuberculous mycobacterial
ODA	4,4'-oxydianiline
OxoETE	Ketoeicosatetraenoic acid
OxoODE	Ketooctadecadienoate
PA	Phosphatidic acid
PC	Phosphatidylcholine
PE	Phosphatidylethanolamine
PG	Phosphatidylglycerol
PGA1	Prostaglandin A1
PGA2	Prostaglandin A2
PGA3	Prostaglandin A3
PGB2	Prostaglandin B2
PGD2	Prostaglandin D2
PGE	Prostaglandin E
PGE1	Prostaglandin e1
PGE2	Prostaglandin E2
PGE3	Prostaglandin E3
PGF1α	Prostaglandin F1α
PGF2	Prostaglandin F2
PGF2α	Prostaglandin F2α
PGG2	Prostaglandin G2
PGH2	Prostaglandin H2
PGI	Prostagladin I2
PGJ2	Prostaglandin J2
PGK1	Prostaglandin K1
PI	Phosphatidyinositol
p-NPG	p-nitrophenyl-α-galactopyranoside
PS	Phosphatidylserine
RTI's	Respiratory tract infection
SAR	Pulmonary sarcoidosis
SE	Sterol ester
SM	Sphingomyelin
SM-HexoCer(29:1)	Sphingomyelin-HexoCeramide
SNPT	Smear-negative pulmonary TB
SPPT	Smear-positive pulmonary TB
TAG	Triacylglycerol
TB	Tuberculosis
TB_W4	TB (4 Weeks)
TB_W6	TB (6 Weeks)
TB_W9	TB (9 Weeks)
TCPy	3,5,6-Trichloro-2-pyridinol
Tetranor-PGEM	Tetranor-Prostaglandin E metabolite
Tetranor-PGFM	Tetranor-prostaglandin F metabolite
TG	Triglycerol
TMP	Thiamine monophosphate
TriHOME	Trihydroxyoctadecenoic acid
UDP	Uridine diphosphate
UMP	Uridine monophosphate
VLDL	Very low-density lipoproteins
VPGPR Enterostatin	Valine-Proline-Glycine-Proline-Arginine Enterostatin
