# Supplementary material for: Animal models in tuberculosis metabolomics: a systematic review of current evidence and the road to translational relevance
Source: Front Mol Biosci. 2025 Oct 15;12:1688882. doi: 10.3389/fmolb.2025.1688882 (PMC12568366; doi:10.3389/fmolb.2025.1688882)
Supplement: Supplementary file 3 [file DataSheet2.xlsx]

## Sheet: Index table
Sheet number	Sheet name	Metabolic pathway represented in table
Sheet 1	Index
Sheet 2	Table S9 A	Alanine, aspartate and glutamate metabolism
Sheet 3	Table S9 B	Arginine and proline metabolism
Sheet 4	Table S9 C	Arginine biosynthesis
Sheet 5	Table S9 D	β-alanine metabolism
Sheet 6	Table S9 E	Cysteine and methionine metabolism
Sheet 7	Table S9 F	Galactose metabolism
Sheet 8	Table S9 G	Glutathione metabolism
Sheet 9	Table S9 H	Glycerophospholipid metabolism
Sheet 10	Table S9 I	Glycine, serine and throenine metabolism
Sheet 11	Table S9 J	Glyoxylate and dicarboxylate metabolism
Sheet 12	Table S9 K	Histidine metabolism
Sheet 13	Table S9 L	Linoleic acid metabolism
Sheet 14	Table S9 M	Nitcotinate and nicotinamide metabolism
Sheet 15	Table S9 N	One carbon by folate metabolism
Sheet 16	Table S9 O	Pantothenate and CoA biosynthesis
Sheet 17	Table S9 P	Phenylalanine, tyrosine and tryptophan metabolism
Sheet 18	Table S9 Q	Puine metabolism
Sheet 19	Table S9 R	Pyrimidine metabolism
Sheet 20	Table S9 S	Pyruvate metabolism
Sheet 21	Table S9 T	Sphingolipid metabolism
Sheet 22	Table S9 U	Tricarboxylic acid (TCA) cycle
Sheet 23	Table S9 V	Valine, leaucine and isoleucine metabolism
Sheet 24	Reference list

## Sheet: Table S9 A
Table S9 A: Differential metabolites identified in the alanine, aspartate and glutamate metabolism through pathway analysis in TB-positive versus TB-negative (control) groups across various biological matrices
() indicate MetaboAnalyst name for metabolite
Metabolite	Matrix	Analytical platform	Directional change in TB patients compared to control samples (HC, Non-TB, HHC, LTBI)				Animal	Species	Strain	Specific comparison	Reference group	Reference		Abbreviation	Full term	Description of participants or experimental models
			Human		Animal									TB+
			Up	Down	Up	Down								TB infection
Adenylsuccinic acid (N6-(1,2-dicarboxyethyl)-AMP)	Stool	LC-MS		X						TB vs HC	HC	Luo et al. (2023)		TB	Tuberculosis	Active, drug-susceptible pulmonary TB caused by M. tuberculosis infection.
Alanine	Stool	LC-MS	X							TB vs HC	HC	Wang et al. (2025)		TB_W4	TB (4 Weeks)	Active TB infection, four weeks after diagnosis or infection.
Argininosuccinic acid	Urine	LC-MS								TB vs HC	HC	Pretorius and Luies (2024)		TB_W6	TB (6 Weeks)	Active TB infection, six weeks after diagnosis or infection.
Asparagine	Lung tissue	CE-MS; GC-MS & LC-MS			X		Murine (mice)	C57BL/6 mice	Mtb H37Rv	Mtb9w vs Mtb-	HC	Fernández-García et al. (2020)		TB_W9	TB (9 Weeks)	Active TB infection, nine weeks after diagnosis or infection.
	BALF	LC-MS	X							TB vs HC	HC	Li, Shao, et al. (2024)		DS-TB	Drug-suseptible TB	M. tuberculosis strains that respond to standard first-line anti-TB drugs.
			X							TB vs Non-TB	Non-TB	Li, Shao, et al. (2024)		SPPT	Smear-positive pulmonary TB	Form of TB in which acid-fast bacilli are detected in the sputum by microscopy, indicating active and infectious pulmonary disease.
	Plasma			X						TB vs HC	HC	Vrieling et al. (2019)		TB- (Controls)
	Serum			X						TB vs Controls & LTBI	HC & LTBI	Cho et al. (2020)		HC
				X						TB vs Controls OR LTBI	HC OR LTBI	Cho et al. (2020)		HC	HC	No history of TB infection or other major health conditions, also include healthy household contacts.
			X							TB vs HC	HC	Sa et al. (2024)		HHC	Healthy household contacts	Close contacts of active TB patients without evidence of TB infection or active disease.
		NMR		X						TB vs HC	HC	Albors-Vaquer et al. (2020)		Non-TB Controls
				X						TB vs HC	HC	Conde et al. (2022)		Non-TB	Non-tuberculosis infection	Displaying TB-like symptoms but negative diagnostic test results for M. tuberculosis infection, also include unconfirmed LTBI and non-tuberculosis infection or other respiratory diseases
				X						Household Controls-TB vs HC	HC	Albors-Vaquer et al. (2020)		NTM	Non-tuberculous mycobacterial	Infected with another mycobacterial strain.
	Stool	LC-MS		X						TB vs HC	HC	Yang et al. (2024)		LTBI	Latent TB infection	Infected with M. tuberculosis without clinical signs of active disease.
				X						TB vs HC	HC	Luo et al. (2023)		LCA	Lung cancer	A disease where abnormal cells grow uncontrollably in the lungs, forming tumors that can spread to other parts of the body.
				X						TB vs LTBI	LTBI	Luo et al. (2023)		Non-Mtb	M. tuberculosis negative	Animal models not infected with M. tuberculosis.
				X						TB vs LTBI	LTBI	Yang et al. (2024)		SAR	Pulmonary sarcoidosis	A lung condition that display similar clinical, radiological, and histological features as TB, however treatment, etiology and nature of granulomas differ.
			X							TB vs LTBI	LTBI	Luo et al. (2023)		RTI's	Respiratory tract infection	Illnesses affecting the respiratory system, encompassing both upper and lower tracts, often causing symptoms like cough, sore throat, runny nose, and potentially more severe issues like pneumonia or bronchitis.
	Urine		X							TB vs HC	HC	Pretorius and Luies (2024)		SNPT	Smear-negative pulmonary TB	Often initially classified as non-TB due to the absence of acid-fast bacilli on sputum smear microscopy, despite clinical and radiological signs suggestive of tuberculosis.
Aspartic acid	Lung tissue	NMR			X		Guinea pigs	Out-bred Hartley guinea pigs	Mtb H37Rv	Infected vs Uninfected	HC	Somashekar et al. (2011)		CAP	Community-acquired pneumonia	A lung infection contracted outside of a hospital or healthcare facility, often caused by viruses, fungi or bacteria other than M. tuberculosis.
					X		Guinea pigs	Specific pathogen-free albino Hartleystrain guinea pigs	W-Beijing strains	Infected vs Uninfected	HC	Somashekar et al. (2012)
					X		Guinea pigs	Out-bred Hartley guinea pigs	Mtb H37Rv	Day 15 infected vs Uninfected	HC	Somashekar et al. (2011)
					X		Murine (mice)	Specific pathogen-free female C57BL/6	Mtb H37Rv	TB vs Non-TB	Non-TB	Shin et al. (2011)
		CE-MS; GC-MS & LC-MS			X		Murine (mice)	C57BL/6 mice	Mtb H37Rv	Mtb9w vs Mtb-	HC	Fernández-García et al. (2020)
		GC-MS			X		Murine (mice)	C57BL/6 mice	Mtb H37Rv	TB vs HC	HC	Zhang et al. (2024)
	Liver tissue	NMR			X		Murine (mice)	Specific pathogen-free female C57BL/6	Mtb H37Rv	TB vs Non-TB	Non-TB	Shin et al. (2011)
	BALF	LC-MS		X						TB vs HC	HC	Li, Shao, et al. (2024)
				X						TB vs Non-TB	Non-TB	Li, Shao, et al. (2024)
	Plasma		X							TB vs HC	HC	Vrieling et al. (2019)
	Serum	GC-MS & LC-MS		X						TB vs Non-TB	Non-TB	Wang, Wu, et al. (2022)
			X							TB vs LTBI	LTBI	Weiner 3rd et al. (2012)
			X							TB vs Non-TB	Non-TB	Weiner 3rd et al. (2012)
		LC-MS	X							TB vs Controls & LTBI	HC & LTBI	Cho et al. (2020)
			X							TB vs Controls OR LTBI	HC OR LTBI	Cho et al. (2020)
		NMR		X						TB vs HC	HC	Albors-Vaquer et al. (2020)
				X						Household Controls-TB vs HC	HC	Albors-Vaquer et al. (2020)
			X							TB vs HC	HC	Conde et al. (2022)
	Stool	LC-MS	X							TB vs HC	HC	Wang et al. (2025)
	Urine		X							TB vs Non-TB	Non-TB	Deng et al. (2021)
Citric acid	Serum	NMR				X	Cattle	Yellow cattle	Mtb H37Rv	Mtb H37 RV vs Controls, M. bovis, and M. tuberculosis 1458	HC	Chen et al. (2013)
	Lung tissue	CE-MS; GC-MS & LC-MS				X	Murine (mice)	C57BL/6 mice	Mtb H37Rv	Mtb9w vs Mtb-	HC	Fernández-García et al. (2020)
					X		Murine (mice)	C57BL/6 mice	Mtb H37Rv	Mtb4w vs Mtb-	HC	Fernández-García et al. (2020)
	BALF	LC-MS		X						TB vs HC	HC	Li, Shao, et al. (2024)
				X						TB vs Non-TB	Non-TB	Li, Shao, et al. (2024)
	Plasma	GC-MS; LC-MS		X						Progressors vs Controls	HHC	Weiner 3rd et al. (2018)
		LC-MS		X						SPPT vs HC	HC	Hu et al. (2022)
				X						SPPT vs SNPT	Non-TB	Hu et al. (2022)
		NMR		X						HC vs TB	HC	Vrieling et al. (2018)
	Serum	GC-MS & LC-MS		X						TB vs LTBI	LTBI	Weiner 3rd et al. (2012)
				X						TB vs Non-TB	Non-TB	Weiner 3rd et al. (2012)
				X						Progressors vs Controls	HHC	Weiner 3rd et al. (2018)
		LC-MS		X						TB vs HC	HC	Wang, He, et al. (2023)
		NMR		X						TB vs HC	HC	Conde et al. (2022)
				X						TB vs LTBI	LTBI	Conde et al. (2022)
				x						Household Controls-TB vs TB	HHC	Albors-Vaquer et al. (2020)
			X							Household Controls-TB vs HC	HC	Albors-Vaquer et al. (2020)
	Urine	GC-MS		X						TB vs HC	HC	Olivier and Luies (2023)
		NMR		X						TB vs LTBI	LTBI	Izquierdo-Garcia et al. (2020)
				X						TB vs uninfected	HC	Izquierdo-Garcia et al. (2020)
D-Aspartic acid	Stool	LC-MS	X							TB vs HC	HC	Wang et al. (2025)
Fumaric acid	Serum	NMR				X	Guinea pigs	Specific pathogen-free albino Hartleystrain guinea pigs	W-Beijing strains	Day 30 infected vs Uninfected	HC	Somashekar et al. (2012)
						X	Guinea pigs	Specific pathogen-free albino Hartleystrain guinea pigs	W-Beijing strains	Day 60 infected vs Uninfected	HC	Somashekar et al. (2012)
	Lung tissue	CE-MS; GC-MS & LC-MS				X	Murine (mice)	C57BL/6 mice	Mtb H37Rv	Mtb4w vs Mtb-	HC	Fernández-García et al. (2020)
					X		Murine (mice)	C57BL/6 mice	Mtb H37Rv	Mtb9w vs Mtb-	HC	Fernández-García et al. (2020)
		NMR				X	Murine (mice)	Specific pathogen-free female C57BL/6	Mtb H37Rv	TB vs Non-TB	Non-TB	Shin et al. (2011)
	Spleen tissue					X	Murine (mice)	Specific pathogen-free female C57BL/6	Mtb H37Rv	TB vs Non-TB	Non-TB	Shin et al. (2011)
	Plasma	LC-MS	X							TB vs CAP	Non-TB	Huang et al. (2019)
Glucosamine-6-phosphate	Stool	LC-MS		X						TB vs HC	HC	Luo et al. (2023)
				X						TB vs LTBI	LTBI	Luo et al. (2023)
				X						TB vs HC	HC	Yang et al. (2024)
				X						TB vs LTBI	LTBI	Yang et al. (2024)
Glutamic acid	Serum	NMR				X	Guinea pigs	Specific pathogen-free albino Hartleystrain guinea pigs	W-Beijing strains	Infected vs Uninfected	HC	Somashekar et al. (2012)
						X	Guinea pigs	Specific pathogen-free albino Hartleystrain guinea pigs	W-Beijing strains	Day 30 infected vs Uninfected	HC	Somashekar et al. (2012)
						X	Guinea pigs	Specific pathogen-free albino Hartleystrain guinea pigs	W-Beijing strains	Day 60 infected vs Uninfected	HC	Somashekar et al. (2012)
	Lung tissue				X		Guinea pigs	Out-bred Hartley guinea pigs	Mtb H37Rv	Infected vs Uninfected	HC	Somashekar et al. (2011)
					X		Guinea pigs	Out-bred Hartley guinea pigs	Mtb H37Rv	Day 15 infected vs Uninfected	HC	Somashekar et al. (2011)
		CE-MS; GC-MS & LC-MS			X		Murine (mice)	C57BL/6 mice	Mtb H37Rv	Mtb9w vs Mtb-	HC	Fernández-García et al. (2020)
		NMR			X		Murine (mice)	Specific pathogen-free female C57BL/6	Mtb H37Rv	TB vs Non-TB	Non-TB	Shin et al. (2011)
	Liver tissue				X		Murine (mice)	Specific pathogen-free female C57BL/6	Mtb H37Rv	TB vs Non-TB	Non-TB	Shin et al. (2011)
	BALF	LC-MS		X						TB vs HC	HC	Li, Shao, et al. (2024)
				X						TB vs Non-TB	Non-TB	Li, Shao, et al. (2024)
	Plasma			X						TB vs Lung cancer	Non-TB	Huang et al. (2019)
			X							TB vs HC	HC	Vrieling et al. (2019)
	Serum	NMR		X						TB vs CAP	Non-TB	Zhou et al. (2015)
				X						TB vs Malignancy	Non-TB	Zhou et al. (2015)
		GC-MS & LC-MS		X						TB vs LTBI	LTBI	Weiner 3rd et al. (2012)
		LC-MS	X							APTB vs HC	HC	Wang, He, et al. (2023)
			X							TB vs Controls & LTBI	HC & LTBI	Cho et al. (2020)
			X							TB vs Controls OR LTBI	HC OR LTBI	Cho et al. (2020)
			X							TB vs HC	HC	Sa et al. (2024)
			X							TB vs HC	HC	Wang et al. (2025)
			X							DS-TB vs HC	HC	Huang et al. (2020)
		LC-MS & NMR	X							Other diseases vs TB	Non-TB	Andreas et al. (2020)
		NMR		X						TB vs HC	HC	Albors-Vaquer et al. (2020)
				X						Household Controls-TB vs HC	HC	Albors-Vaquer et al. (2020)
				X						Household Controls-TB vs TB	HHC	Albors-Vaquer et al. (2020)
			X							TB vs HC	HC	Rai et al. (2023)
			X							TB vs SAR	Non-TB	Rai et al. (2023)
			X							TB vs HC	HC	Conde et al. (2022)
			X							TB vs HC	HC	Zhou et al. (2013)
	Stool	LC-MS		X						TB vs HC	HC	Luo et al. (2023)
				X						TB vs LTBI	LTBI	Luo et al. (2023)
	Urine		X							TB vs HC	HC	Yu et al. (2024)
Glutamine	Serum	NMR				X	Guinea pigs	Specific pathogen-free albino Hartleystrain guinea pigs	W-Beijing strains	Infected vs Uninfected	HC	Somashekar et al. (2012)
						X	Guinea pigs	Specific pathogen-free albino Hartleystrain guinea pigs	W-Beijing strains	Day 30 infected vs Uninfected	HC	Somashekar et al. (2012)
						X	Guinea pigs	Specific pathogen-free albino Hartleystrain guinea pigs	W-Beijing strains	Day 60 infected vs Uninfected	HC	Somashekar et al. (2012)
	Liver tissue				X		Murine (mice)	Specific pathogen-free female C57BL/6	Mtb H37Rv	TB vs Non-TB	Non-TB	Shin et al. (2011)
	Lung tissue	CE-MS; GC-MS & LC-MS			X		Murine (mice)	C57BL/6 mice	Mtb H37Rv	Mtb9w vs Mtb-	HC	Fernández-García et al. (2020)
		NMR			X		Murine (mice)	Specific pathogen-free female C57BL/6	Mtb H37Rv	TB vs Non-TB	Non-TB	Shin et al. (2011)
	Spleen tissue				X		Murine (mice)	Specific pathogen-free female C57BL/6	Mtb H37Rv	TB vs Non-TB	Non-TB	Shin et al. (2011)
	BALF	LC-MS		X						TB vs HC	HC	Li, Shao, et al. (2024)
				X						TB vs Non-TB	Non-TB	Li, Shao, et al. (2024)
	Plasma	GC-MS & LC-MS		X						Progressors vs Controls	HHC	Weiner 3rd et al. (2018)
		LC-MS		X						TB vs HC	HC	Vrieling et al. (2019)
				X						SPPT vs HC	HC	Hu et al. (2022)
		NMR		X						TB vs Non-TB (including RTI's)	Non-TB	Sun et al. (2016)
				X						HC vs TB	HC	Vrieling et al. (2018)
	Serum		X							TB vs CAP	Non-TB	Zhou et al. (2015)
			X							TB vs Malignancy	Non-TB	Zhou et al. (2015)
		GC-MS & LC-MS		X						TB vs Non-TB	Non-TB	Wang, Wu, et al. (2022)
				X						TB vs Non-TB	Non-TB	Weiner 3rd et al. (2012)
				X						Progressors vs Controls	HHC	Weiner 3rd et al. (2018)
		LC-MS		X						TB vs Controls & LTBI	HC & LTBI	Cho et al. (2020)
				X						TB vs Controls OR LTBI	HC OR LTBI	Cho et al. (2020)
				X						DS-TB vs HC	HC	Huang et al. (2020)
		NMR		X						TB vs HC	HC	Rai et al. (2023)
				X						TB vs HC	HC	Albors-Vaquer et al. (2020)
				X						TB vs SAR	Non-TB	Rai et al. (2023)
				X						Household Controls-TB vs HC	HC	Albors-Vaquer et al. (2020)
				X						Household Controls-TB vs TB	HHC	Albors-Vaquer et al. (2020)
			X							TB vs HC	HC	Zhou et al. (2013)
	Stool	LC-MS	X							TB vs HC	HC	Wang et al. (2025)
	Whole blood			X						TB vs Non-TB	Non-TB	Magdalena et al. (2022)
N-Acetyl-aspartic acid	BALF	LC-MS								TB vs HC	HC	Li, Shao, et al. (2024)
										TB vs Non-TB	Non-TB	Li, Shao, et al. (2024)
N-Acetylaspartylglutamic acid	Stool	LC-MS		X						TB vs HC	HC	Luo et al. (2023)
Oxaolacetic acid	Liver tissue	NMR				X	Murine (mice)	Specific pathogen-free female C57BL/6	Mtb H37Rv	TB vs Non-TB	Non-TB	Shin et al. (2011)
	Spleen tissue					X	Murine (mice)	Specific pathogen-free female C57BL/6	Mtb H37Rv	TB vs Non-TB	Non-TB	Shin et al. (2011)
	Lung tissue					X	Murine (mice)	Specific pathogen-free female C57BL/6	Mtb H37Rv	TB vs Non-TB	Non-TB	Shin et al. (2011)
		GC-MS				X	Murine (mice)	C57BL/6 mice	Mtb H37Rv	TB vs HC	HC	Zhang et al. (2024)
	Stool	LC-MS		X						TB vs HC	HC	Yang et al. (2024)
				X						TB vs HC	HC	Luo et al. (2023)
Oxoglutaric acid	Liver tissue	GC-MS				X	Murine (mice)	C57BL/6 mice	Mtb H37Rv	TB vs HC	HC	Chaudhary et al. (2024)
	BALF	LC-MS		X						TB vs HC	HC	Li, Shao, et al. (2024)
				X						TB vs Non-TB	Non-TB	Li, Shao, et al. (2024)
	Serum	GC-MS & LC-MS		X						TB vs Non-TB	Non-TB	Wang, Wu, et al. (2022)
	Urine	LC-MS		X						TB vs LTBI	LTBI	Deng et al. (2021)
				X						TB vs Nontuberculous mycobacteria	Non-TB	Anh et al. (2024)
			X							TB vs Non-TB	Non-TB	Deng et al. (2021)
Pyruvic acid	Lung tissue	CE-MS; GC-MS & LC-MS				X	Murine (mice)	C57BL/6 mice	Mtb H37Rv	Mtb9w vs Mtb-	HC	Fernández-García et al. (2020)
	BALF	LC-MS								TB vs HC	HC	Li, Shao, et al. (2024)
										TB vs Non-TB	Non-TB	Li, Shao, et al. (2024)
	Plasma	NMR		X						TB vs Non-TB (including RTI's)	Non-TB	Sun et al. (2016)
	Serum			X						TB vs CAP	Non-TB	Zhou et al. (2015)
				X						TB vs Malignancy	Non-TB	Zhou et al. (2015)
			X							TB vs HC	HC	Rai et al. (2023)
			X							TB vs SAR	Non-TB	Rai et al. (2023)
			X							TB vs HC	HC	Zhou et al. (2013)
Succinic acid	Liver tissue	NMR			X		Murine (mice)	Specific pathogen-free female C57BL/6	Mtb H37Rv	TB vs Non-TB	Non-TB	Shin et al. (2011)
	Lung tissue	CE-MS; GC-MS & LC-MS			X		Murine (mice)	C57BL/6 mice	Mtb H37Rv	Mtb4w vs Mtb-	HC	Fernández-García et al. (2020)
		NMR			X		Murine (mice)	Specific pathogen-free female C57BL/6	Mtb H37Rv	TB vs Non-TB	Non-TB	Shin et al. (2011)
	Spleen tissue				X		Murine (mice)	Specific pathogen-free female C57BL/6	Mtb H37Rv	TB vs Non-TB	Non-TB	Shin et al. (2011)
	BALF	LC-MS		X						TB vs HC	HC	Li, Shao, et al. (2024)
				X						TB vs Non-TB	Non-TB	Li, Shao, et al. (2024)
	Plasma		X							TB vs CAP	Non-TB	Huang et al. (2019)
	Serum	NMR	X							TB vs HC	HC	Rai et al. (2023)
			X							TB vs SAR	Non-TB	Rai et al. (2023)
	Urine	LC-MS		X						TB vs Nontuberculous mycobacteria	Non-TB	Anh et al. (2024)
γ-Aminobutyric acid	BALF	LC-MS		X						TB vs HC	HC	Li, Shao, et al. (2024)
				X						TB vs Non-TB	Non-TB	Li, Shao, et al. (2024)
	Urine	GC-MS	X							TB vs Non-TB	Non-TB	Das et al. (2015)

## Sheet: Table S9 B
Table S9 B: Differential metabolites identified in the arginine and proline metabolism through pathway analysis in TB-positive versus TB-negative (control) groups across various biological matrices
Metabolite	Matrix	Analytical platform	Directional change in TB patients compared to control samples (HC, Non-TB, HHC, LTBI)				Animal	Species	Strain	Specific comparison	Reference group	Reference		Abbreviation	Full term	Description of participants or experimental models
			Human		Animal									TB+
			Up	Down	Up	Down								TB infection
1-Pyrroline-3-hydroxy-5-carboxylic acid	BALF	LC-MS		X						TB vs HC	HC	Li, Shao, et al. (2024)		TB	Tuberculosis	Active, drug-susceptible pulmonary TB caused by M. tuberculosis infection.
				X						TB vs Non-TB	Non-TB	Li, Shao, et al. (2024)		TB_W4	TB (4 Weeks)	Active TB infection, four weeks after diagnosis or infection.
4-Guanidinobutanoic acid	BALF	LC-MS		X						TB vs HC	HC	Li, Shao, et al. (2024)		TB_W6	TB (6 Weeks)	Active TB infection, six weeks after diagnosis or infection.
				X						TB vs Non-TB	Non-TB	Li, Shao, et al. (2024)		TB_W9	TB (9 Weeks)	Active TB infection, nine weeks after diagnosis or infection.
	Stool			X						TB vs HC	HC	Luo et al. (2023)		DS-TB	Drug-suseptible TB	M. tuberculosis strains that respond to standard first-line anti-TB drugs.
			X							TB vs LTBI	LTBI	Luo et al. (2023)		SPPT	Smear-positive pulmonary TB	Form of TB in which acid-fast bacilli are detected in the sputum by microscopy, indicating active and infectious pulmonary disease.
	Urine		X							TB vs Non-TB	Non-TB	Deng et al. (2021)		TB- (Controls)
			X							TB vs LCA	Non-TB	Yu et al. (2024)		HC
			X							TB vs Nontuberculous mycobacteria	Non-TB	Anh et al. (2024)		HC	HC	No history of TB infection or other major health conditions, also include healthy household contacts.
4-Hydroxyproline	Lung tissue	CE-MS; GC-MS & LC-MS			X		Murine (mice)	C57BL/6 mice	Mtb H37Rv	Mtb9w vs Mtb-	HC	Fernández-García et al. (2020)		HHC	Healthy household contacts	Close contacts of active TB patients without evidence of TB infection or active disease.
	Plasma	LC-MS		X						TB vs HC	HC	Vrieling et al. (2019)		Non-TB Controls
				X						Case_month_0 vs Control_month_0	HHC	Dutta et al. (2020)		Non-TB	Non-tuberculosis infection	Displaying TB-like symptoms but negative diagnostic test results for M. tuberculosis infection, also include unconfirmed LTBI and non-tuberculosis infection or other respiratory diseases
	Serum	GC-MS & LC-MS		X						TB vs LTBI	LTBI	Weiner 3rd et al. (2012)		NTM	Non-tuberculous mycobacterial	Infected with another mycobacterial strain.
				X						TB vs Non-TB	Non-TB	Weiner 3rd et al. (2012)		LTBI	Latent TB infection	Infected with M. tuberculosis without clinical signs of active disease.
	Stool	LC-MS	X							TB vs HC	HC	Wang et al. (2025)		LCA	Lung cancer	A disease where abnormal cells grow uncontrollably in the lungs, forming tumors that can spread to other parts of the body.
			X							TB vs Non-TB	Non-TB	Meng et al. (2022)		Non-Mtb	M. tuberculosis negative	Animal models not infected with M. tuberculosis.
Arginine	Lung tissue	CE-MS; GC-MS & LC-MS			X		Murine (mice)	C57BL/6 mice	Mtb H37Rv	Mtb4w vs Mtb-	HC	Fernández-García et al. (2020)		SAR	Pulmonary sarcoidosis	A lung condition that display similar clinical, radiological, and histological features as TB, however treatment, etiology and nature of granulomas differ.
					X		Murine (mice)	C57BL/6 mice	Mtb H37Rv	Mtb9w vs Mtb-	HC	Fernández-García et al. (2020)		RTI's	Respiratory tract infection	Illnesses affecting the respiratory system, encompassing both upper and lower tracts, often causing symptoms like cough, sore throat, runny nose, and potentially more severe issues like pneumonia or bronchitis.
	BALF	LC-MS		X						TB vs HC	HC	Li, Shao, et al. (2024)		SNPT	Smear-negative pulmonary TB	Often initially classified as non-TB due to the absence of acid-fast bacilli on sputum smear microscopy, despite clinical and radiological signs suggestive of tuberculosis.
				X						TB vs Non-TB	Non-TB	Li, Shao, et al. (2024)		CAP	Community-acquired pneumonia	A lung infection contracted outside of a hospital or healthcare facility, often caused by viruses, fungi or bacteria other than M. tuberculosis.
	Plasma		X							TB vs HC	HC	Vrieling et al. (2019)
	Serum	NMR	X							TB vs HC	HC	Rai et al. (2023)
			X							TB vs SAR	Non-TB	Rai et al. (2023)
	Stool	LC-MS		X						TB vs HC	HC	Yang et al. (2024)
				X						TB vs HC	HC	Luo et al. (2023)
				X						TB vs LTBI	LTBI	Luo et al. (2023)
				X						TB vs LTBI	LTBI	Yang et al. (2024)
	Urine		X							TB vs HC	HC	Pretorius and Luies (2024)
Creatine	Serum	NMR			X		Cattle	Yellow cattle	Mtb H37Rv	Mtb H37 RV vs Controls, M. bovis, and M. tuberculosis 1458	HC	Chen et al. (2013)
						X	Guinea pigs	Specific pathogen-free albino Hartleystrain guinea pigs	W-Beijing strains	Infected vs Uninfected	HC	Somashekar et al. (2012)
	Lung tissue				X		Guinea pigs	Out-bred Hartley guinea pigs	Mtb H37Rv	Infected vs Uninfected	HC	Somashekar et al. (2011)
					X		Guinea pigs	Specific pathogen-free albino Hartleystrain guinea pigs	W-Beijing strains	Infected vs Uninfected	HC	Somashekar et al. (2012)
					X		Guinea pigs	Out-bred Hartley guinea pigs	Mtb H37Rv	Day 15 infected vs Uninfected	HC	Somashekar et al. (2011)
		CE-MS; GC-MS & LC-MS			X		Murine (mice)	C57BL/6 mice	Mtb H37Rv	Mtb9w vs Mtb-	HC	Fernández-García et al. (2020)
		NMR			X		Murine (mice)	Specific pathogen-free female C57BL/6	Mtb H37Rv	TB vs Non-TB	Non-TB	Shin et al. (2011)
	Liver tissue				X		Murine (mice)	Specific pathogen-free female C57BL/6	Mtb H37Rv	TB vs Non-TB	Non-TB	Shin et al. (2011)
	BALF	LC-MS		X						TB vs HC	HC	Li, Shao, et al. (2024)
				X						TB vs Non-TB	Non-TB	Li, Shao, et al. (2024)
	Plasma			X						Case_month_0 vs Control_month_0	HHC	Dutta et al. (2020)
	Serum	NMR		X						TB vs CAP	Non-TB	Zhou et al. (2015)
				X						TB vs Malignancy	Non-TB	Zhou et al. (2015)
				X						TB vs HC	HC	Albors-Vaquer et al. (2020)
				X						TB vs LTBI	LTBI	Conde et al. (2022)
				X						Household Controls-TB vs HC	HC	Albors-Vaquer et al. (2020)
	Urine		X							TB vs LTBI	LTBI	Izquierdo-Garcia et al. (2020)
D-Proline	Plasma	LC-MS		X						SPPT vs HC	HC	Hu et al. (2022)
	Serum		X							DS-TB vs HC	HC	Huang et al. (2020)
	Stool		X							TB vs Non-TB	Non-TB	Meng et al. (2022)
Glutamic acid	Serum	NMR				X	Guinea pigs	Specific pathogen-free albino Hartleystrain guinea pigs	W-Beijing strains	Infected vs Uninfected	HC	Somashekar et al. (2012)
						X	Guinea pigs	Specific pathogen-free albino Hartleystrain guinea pigs	W-Beijing strains	Day 30 infected vs Uninfected	HC	Somashekar et al. (2012)
						X	Guinea pigs	Specific pathogen-free albino Hartleystrain guinea pigs	W-Beijing strains	Day 60 infected vs Uninfected	HC	Somashekar et al. (2012)
	Lung tissue				X		Guinea pigs	Out-bred Hartley guinea pigs	Mtb H37Rv	Infected vs Uninfected	HC	Somashekar et al. (2011)
					X		Guinea pigs	Out-bred Hartley guinea pigs	Mtb H37Rv	Day 15 infected vs Uninfected	HC	Somashekar et al. (2011)
		CE-MS; GC-MS & LC-MS			X		Murine (mice)	C57BL/6 mice	Mtb H37Rv	Mtb9w vs Mtb-	HC	Fernández-García et al. (2020)
		NMR			X		Murine (mice)	Specific pathogen-free female C57BL/6	Mtb H37Rv	TB vs Non-TB	Non-TB	Shin et al. (2011)
	Liver tissue				X		Murine (mice)	Specific pathogen-free female C57BL/6	Mtb H37Rv	TB vs Non-TB	Non-TB	Shin et al. (2011)
	BALF	LC-MS		X						TB vs HC	HC	Li, Shao, et al. (2024)
				X						TB vs Non-TB	Non-TB	Li, Shao, et al. (2024)
	Plasma			X						TB vs Lung cancer	Non-TB	Huang et al. (2019)
			X							TB vs HC	HC	Vrieling et al. (2019)
			X							HC vs TB-treatment received	HHC	Frediani et al. (2014)
	Serum	NMR		X						TB vs CAP	Non-TB	Zhou et al. (2015)
				X						TB vs Malignancy	Non-TB	Zhou et al. (2015)
		GC-MS & LC-MS		X						TB vs LTBI	LTBI	Weiner 3rd et al. (2012)
		LC-MS	X							APTB vs HC	HC	Wang, He, et al. (2023)
			X							TB vs Controls & LTBI	HC & LTBI	Cho et al. (2020)
			X							TB vs Controls OR LTBI	HC OR LTBI	Cho et al. (2020)
			X							TB vs HC	HC	Sa et al. (2024)
			X							TB vs HC	HC	Wang et al. (2025)
			X							DS-TB vs HC	HC	Huang et al. (2020)
		LC-MS & NMR	X							Other diseases vs TB	Non-TB	Andreas et al. (2020)
		NMR		X						TB vs HC	HC	Albors-Vaquer et al. (2020)
				X						Household Controls-TB vs HC	HC	Albors-Vaquer et al. (2020)
				X						Household Controls-TB vs TB	HHC	Albors-Vaquer et al. (2020)
			X							TB vs HC	HC	Rai et al. (2023)
			X							TB vs SAR	Non-TB	Rai et al. (2023)
			X							TB vs HC	HC	Conde et al. (2022)
			X							TB vs HC	HC	Zhou et al. (2013)
	Stool	LC-MS		X						TB vs HC	HC	Luo et al. (2023)
				X						TB vs LTBI	LTBI	Luo et al. (2023)
	Urine		X							TB vs HC	HC	Yu et al. (2024)
Guanidoacetic acid	BALF	LC-MS	X							TB vs HC	HC	Li, Shao, et al. (2024)
			X							TB vs Non-TB	Non-TB	Li, Shao, et al. (2024)
	Plasma	GC-MS & LC-MS		X						Progressors vs Controls	HHC	Weiner 3rd et al. (2018)
	Serum			X						Progressors vs Controls	HHC	Weiner 3rd et al. (2018)
N-Acetylputrescine	BALF	LC-MS	X							TB vs HC	HC	Li, Shao, et al. (2024)
				X						TB vs Non-TB	Non-TB	Li, Shao, et al. (2024)
	Stool		X							TB vs LTBI	LTBI	Luo et al. (2023)
Ornithine	BALF	LC-MS		X						TB vs HC	HC	Li, Shao, et al. (2024)
				X						TB vs Non-TB	Non-TB	Li, Shao, et al. (2024)
	Plasma			X						TB vs HC	HC	Vrieling et al. (2019)
			X							TB vs CAP	Non-TB	Huang et al. (2019)
	Serum	GC-MS		X						TB patient vs HC	HC	Che et al. (2013)
		NMR	X							TB vs HC	HC	Conde et al. (2022)
	Stool	LC-MS	X							TB vs HC	HC	Wang et al. (2025)
			X							TB vs LTBI	LTBI	Zhang, Xue, et al. (2024)
Phosphocreatine	Serum	NMR				X	Guinea pigs	Specific pathogen-free albino Hartleystrain guinea pigs	W-Beijing strains	Infected vs Uninfected	HC	Somashekar et al. (2012)
Proline	Lung tissue	CE-MS; GC-MS & LC-MS			X		Murine (mice)	C57BL/6 mice	Mtb H37Rv	Mtb9w vs Mtb-	HC	Fernández-García et al. (2020)
	BALF	LC-MS		X						TB vs Non-TB	Non-TB	Li, Shao, et al. (2024)
			X							TB vs HC	HC	Li, Shao, et al. (2024)
	Plasma			X						TB vs HC	HC	Vrieling et al. (2019)
			X							TB vs CAP	Non-TB	Huang et al. (2019)
	Serum	NMR		X						TB vs HC	HC	Albors-Vaquer et al. (2020)
				X						Household Controls-TB vs HC	HC	Albors-Vaquer et al. (2020)
	Stool	LC-MS	X							TB vs LTBI	LTBI	Zhang, Xue, et al. (2024)
Putrescine	Lung tissue	CE-MS; GC-MS & LC-MS			X		Murine (mice)	C57BL/6 mice	Mtb H37Rv	Mtb4w vs Mtb-	HC	Fernández-García et al. (2020)
					X		Murine (mice)	C57BL/6 mice	Mtb H37Rv	Mtb9w vs Mtb-	HC	Fernández-García et al. (2020)
	Plasma	LC-MS		X						TB vs HC	HC	Vrieling et al. (2019)
Pyruvic acid	Lung tissue	CE-MS; GC-MS & LC-MS				X	Murine (mice)	C57BL/6 mice	Mtb H37Rv	Mtb9w vs Mtb-	HC	Fernández-García et al. (2020)
	BALF	LC-MS		X						TB vs HC	HC	Li, Shao, et al. (2024)
				X						TB vs Non-TB	Non-TB	Li, Shao, et al. (2024)
	Plasma	NMR		X						TB vs Non-TB (including RTI's)	Non-TB	Sun et al. (2016)
	Serum			X						TB vs CAP	Non-TB	Zhou et al. (2015)
				X						TB vs Malignancy	Non-TB	Zhou et al. (2015)
			X							TB vs HC	HC	Rai et al. (2023)
			X							TB vs SAR	Non-TB	Rai et al. (2023)
			X							TB vs HC	HC	Zhou et al. (2013)
Spermidine	Lung tissue	CE-MS; GC-MS & LC-MS			X		Murine (mice)	C57BL/6 mice	Mtb H37Rv	Mtb4w vs Mtb-	HC	Fernández-García et al. (2020)
					X		Murine (mice)	C57BL/6 mice	Mtb H37Rv	Mtb9w vs Mtb-	HC	Fernández-García et al. (2020)
	BALF	LC-MS		X						TB vs HC	HC	Li, Shao, et al. (2024)
				X						TB vs Non-TB	Non-TB	Li, Shao, et al. (2024)
Spermine	Lung tissue	CE-MS; GC-MS & LC-MS			X		Murine (mice)	C57BL/6 mice	Mtb H37Rv	Mtb4w vs Mtb-	HC	Fernández-García et al. (2020)
					X		Murine (mice)	C57BL/6 mice	Mtb H37Rv	Mtb9w vs Mtb-	HC	Fernández-García et al. (2020)
	BALF	LC-MS	X							TB vs HC	HC	Li, Shao, et al. (2024)
				X						TB vs Non-TB	Non-TB	Li, Shao, et al. (2024)
γ-Aminobutyric acid	BALF	LC-MS		X						TB vs HC	HC	Li, Shao, et al. (2024)
				X						TB vs Non-TB	Non-TB	Li, Shao, et al. (2024)
	Urine	GC-MS	X							TB vs Non-TB	Non-TB	Das et al. (2015)

## Sheet: Table S9 C
Table S9 C: Differential metabolites identified in the arginine biosynthesis through pathway analysis in TB-positive versus TB-negative (control) groups across various biological matrices
Metabolite	Matrix	Analytical platform	Directional change in TB patients compared to control samples (HC, Non-TB, HHC, LTBI)				Animal	Species	Strain	Specific comparison	Reference group	Reference		Abbreviation	Full term	Description of participants or experimental models
			Human		Animal									TB+
			Up	Down	Up	Down								TB infection
Arginine	Lung tissue	CE-MS; GC-MS & LC-MS			X		Murine (mice)	C57BL/6 mice	Mtb H37Rv	Mtb4w vs Mtb-	HC	Fernández-García et al. (2020)		TB	Tuberculosis	Active, drug-susceptible pulmonary TB caused by M. tuberculosis infection.
					X		Murine (mice)	C57BL/6 mice	Mtb H37Rv	Mtb9w vs Mtb-	HC	Fernández-García et al. (2020)		TB_W4	TB (4 Weeks)	Active TB infection, four weeks after diagnosis or infection.
	BALF	LC-MS		X						TB vs HC	HC	Li, Shao, et al. (2024)		TB_W6	TB (6 Weeks)	Active TB infection, six weeks after diagnosis or infection.
				X						TB vs Non-TB	Non-TB	Li, Shao, et al. (2024)		TB_W9	TB (9 Weeks)	Active TB infection, nine weeks after diagnosis or infection.
	Plasma		X							TB vs HC	HC	Vrieling et al. (2019)		DS-TB	Drug-suseptible TB	M. tuberculosis strains that respond to standard first-line anti-TB drugs.
	Serum	NMR	X							TB vs HC	HC	Rai et al. (2023)		SPPT	Smear-positive pulmonary TB	Form of TB in which acid-fast bacilli are detected in the sputum by microscopy, indicating active and infectious pulmonary disease.
			X							TB vs SAR	Non-TB	Rai et al. (2023)		TB- (Controls)
	Stool	LC-MS		X						TB vs HC	HC	Yang et al. (2024)		HC
				X						TB vs HC	HC	Luo et al. (2023)		HC	HC	No history of TB infection or other major health conditions, also include healthy household contacts.
				X						TB vs LTBI	LTBI	Luo et al. (2023)		HHC	Healthy household contacts	Close contacts of active TB patients without evidence of TB infection or active disease.
				X						TB vs LTBI	LTBI	Yang et al. (2024)		Non-TB Controls
	Urine		X							TB vs HC	HC	Pretorius and Luies (2024)		Non-TB	Non-tuberculosis infection	Displaying TB-like symptoms but negative diagnostic test results for M. tuberculosis infection, also include unconfirmed LTBI and non-tuberculosis infection or other respiratory diseases
Argininosuccinic acid	Urine	LC-MS	X							TB vs HC	HC	Pretorius and Luies (2024)		NTM	Non-tuberculous mycobacterial	Infected with another mycobacterial strain.
Aspartic acid	Lung tissue	NMR			X		Guinea pigs	Out-bred Hartley guinea pigs	Mtb H37Rv	Infected vs Uninfected	HC	Somashekar et al. (2011)		LTBI	Latent TB infection	Infected with M. tuberculosis without clinical signs of active disease.
					X		Guinea pigs	Specific pathogen-free albino Hartleystrain guinea pigs	W-Beijing strains	Infected vs Uninfected	HC	Somashekar et al. (2012)		LCA	Lung cancer	A disease where abnormal cells grow uncontrollably in the lungs, forming tumors that can spread to other parts of the body.
					X		Guinea pigs	Out-bred Hartley guinea pigs	Mtb H37Rv	Day 15 infected vs Uninfected	HC	Somashekar et al. (2011)		Non-Mtb	M. tuberculosis negative	Animal models not infected with M. tuberculosis.
					X		Murine (mice)	Specific pathogen-free female C57BL/6	Mtb H37Rv	TB vs Non-TB	Non-TB	Shin et al. (2011)		SAR	Pulmonary sarcoidosis	A lung condition that display similar clinical, radiological, and histological features as TB, however treatment, etiology and nature of granulomas differ.
		CE-MS; GC-MS & LC-MS			X		Murine (mice)	C57BL/6 mice	Mtb H37Rv	Mtb9w vs Mtb-	HC	Fernández-García et al. (2020)		RTI's	Respiratory tract infection	Illnesses affecting the respiratory system, encompassing both upper and lower tracts, often causing symptoms like cough, sore throat, runny nose, and potentially more severe issues like pneumonia or bronchitis.
		GC-MS			X		Murine (mice)	C57BL/6 mice	Mtb H37Rv	TB vs HC	HC	Zhang et al. (2024)		SNPT	Smear-negative pulmonary TB	Often initially classified as non-TB due to the absence of acid-fast bacilli on sputum smear microscopy, despite clinical and radiological signs suggestive of tuberculosis.
	Liver tissue	NMR			X		Murine (mice)	Specific pathogen-free female C57BL/6	Mtb H37Rv	TB vs Non-TB	Non-TB	Shin et al. (2011)		CAP	Community-acquired pneumonia	A lung infection contracted outside of a hospital or healthcare facility, often caused by viruses, fungi or bacteria other than M. tuberculosis.
	BALF	LC-MS		X						TB vs HC	HC	Li, Shao, et al. (2024)
				X						TB vs Non-TB	Non-TB	Li, Shao, et al. (2024)
	Plasma		X							TB vs HC	HC	Vrieling et al. (2019)
	Serum	GC-MS & LC-MS		X						TB vs Non-TB	Non-TB	Wang, Wu, et al. (2022)
			X							TB vs LTBI	LTBI	Weiner 3rd et al. (2012)
			X							TB vs Non-TB	Non-TB	Weiner 3rd et al. (2012)
		LC-MS	X							TB vs Controls & LTBI	HC & LTBI	Cho et al. (2020)
			X							TB vs Controls OR LTBI	HC OR LTBI	Cho et al. (2020)
		NMR		X						TB vs HC	HC	Albors-Vaquer et al. (2020)
				X						Household Controls-TB vs HC	HC	Albors-Vaquer et al. (2020)
			X							TB vs HC	HC	Conde et al. (2022)
	Stool	LC-MS	X							TB vs HC	HC	Wang et al. (2025)
	Urine		X							TB vs Non-TB	Non-TB	Deng et al. (2021)
Citrulline	Lung tissue	CE-MS; GC-MS & LC-MS			X		Murine (mice)	C57BL/6 mice	Mtb H37Rv	Mtb9w vs Mtb-	HC	Fernández-García et al. (2020)
		GC-MS			X		Murine (mice)	C57BL/6 mice	Mtb H37Rv	TB vs HC	HC	Zhang et al. (2024)
	BALF	LC-MS		X						TB vs HC	HC	Li, Shao, et al. (2024)
				X						TB vs Non-TB	Non-TB	Li, Shao, et al. (2024)
	Plasma			X						TB vs HC	HC	Vrieling et al. (2019)
			X							TB vs CAP	Non-TB	Huang et al. (2019)
	Serum	GC-MS & LC-MS		X						TB vs LTBI	LTBI	Weiner 3rd et al. (2012)
				X						TB vs Non-TB	Non-TB	Weiner 3rd et al. (2012)
		LC-MS		X						TB vs Non-TB	Non-TB	Magdalena et al. (2022)
	Stool			X						TB vs HC	HC	Yang et al. (2024)
				X						TB vs HC	HC	Luo et al. (2023)
	Urine			X						TB vs HC	HC	Yu et al. (2024)
	Whole blood			X						TB vs Non-TB	Non-TB	Magdalena et al. (2022)
Fumaric acid	Serum	NMR				X	Guinea pigs	Specific pathogen-free albino Hartleystrain guinea pigs	W-Beijing strains	Day 30 infected vs Uninfected	HC	Somashekar et al. (2012)
						X	Guinea pigs	Specific pathogen-free albino Hartleystrain guinea pigs	W-Beijing strains	Day 60 infected vs Uninfected	HC	Somashekar et al. (2012)
	Lung tissue	CE-MS; GC-MS & LC-MS				X	Murine (mice)	C57BL/6 mice	Mtb H37Rv	Mtb4w vs Mtb-	HC	Fernández-García et al. (2020)
					X		Murine (mice)	C57BL/6 mice	Mtb H37Rv	Mtb9w vs Mtb-	HC	Fernández-García et al. (2020)
		NMR				X	Murine (mice)	Specific pathogen-free female C57BL/6	Mtb H37Rv	TB vs Non-TB	Non-TB	Shin et al. (2011)
	Spleen tissue					X	Murine (mice)	Specific pathogen-free female C57BL/6	Mtb H37Rv	TB vs Non-TB	Non-TB	Shin et al. (2011)
	Plasma	LC-MS	X							TB vs CAP	Non-TB	Huang et al. (2019)
Glutamic acid	Serum	NMR				X	Guinea pigs	Specific pathogen-free albino Hartleystrain guinea pigs	W-Beijing strains	Infected vs Uninfected	HC	Somashekar et al. (2012)
						X	Guinea pigs	Specific pathogen-free albino Hartleystrain guinea pigs	W-Beijing strains	Day 30 infected vs Uninfected	HC	Somashekar et al. (2012)
						X	Guinea pigs	Specific pathogen-free albino Hartleystrain guinea pigs	W-Beijing strains	Day 60 infected vs Uninfected	HC	Somashekar et al. (2012)
	Lung tissue				X		Guinea pigs	Out-bred Hartley guinea pigs	Mtb H37Rv	Infected vs Uninfected	HC	Somashekar et al. (2011)
					X		Guinea pigs	Out-bred Hartley guinea pigs	Mtb H37Rv	Day 15 infected vs Uninfected	HC	Somashekar et al. (2011)
		CE-MS; GC-MS & LC-MS			X		Murine (mice)	C57BL/6 mice	Mtb H37Rv	Mtb9w vs Mtb-	HC	Fernández-García et al. (2020)
		NMR			X		Murine (mice)	Specific pathogen-free female C57BL/6	Mtb H37Rv	TB vs Non-TB	Non-TB	Shin et al. (2011)
	Liver tissue				X		Murine (mice)	Specific pathogen-free female C57BL/6	Mtb H37Rv	TB vs Non-TB	Non-TB	Shin et al. (2011)
	BALF	LC-MS		X						TB vs HC	HC	Li, Shao, et al. (2024)
				X						TB vs Non-TB	Non-TB	Li, Shao, et al. (2024)
	Plasma			X						TB vs Lung cancer	Non-TB	Huang et al. (2019)
			X							TB vs HC	HC	Vrieling et al. (2019)
	Serum	NMR		X						TB vs CAP	Non-TB	Zhou et al. (2015)
				X						TB vs Malignancy	Non-TB	Zhou et al. (2015)
		GC-MS & LC-MS		X						TB vs LTBI	LTBI	Weiner 3rd et al. (2012)
		LC-MS	X							APTB vs HC	HC	Wang, He, et al. (2023)
			X							TB vs Controls & LTBI	HC & LTBI	Cho et al. (2020)
			X							TB vs Controls OR LTBI	HC OR LTBI	Cho et al. (2020)
			X							TB vs HC	HC	Sa et al. (2024)
			X							TB vs HC	HC	Wang et al. (2025)
			X							DS-TB vs HC	HC	Huang et al. (2020)
		LC-MS & NMR	X							Other diseases vs TB	Non-TB	Andreas et al. (2020)
		NMR		X						TB vs HC	HC	Albors-Vaquer et al. (2020)
				X						Household Controls-TB vs HC	HC	Albors-Vaquer et al. (2020)
				X						Household Controls-TB vs TB	HHC	Albors-Vaquer et al. (2020)
			X							TB vs HC	HC	Rai et al. (2023)
			X							TB vs SAR	Non-TB	Rai et al. (2023)
			X							TB vs HC	HC	Conde et al. (2022)
			X							TB vs HC	HC	Zhou et al. (2013)
	Stool	LC-MS		X						TB vs HC	HC	Luo et al. (2023)
				X						TB vs LTBI	LTBI	Luo et al. (2023)
	Urine		X							TB vs HC	HC	Yu et al. (2024)
Glutamine	Serum	NMR				X	Guinea pigs	Specific pathogen-free albino Hartleystrain guinea pigs	W-Beijing strains	Infected vs Uninfected	HC	Somashekar et al. (2012)
						X	Guinea pigs	Specific pathogen-free albino Hartleystrain guinea pigs	W-Beijing strains	Day 30 infected vs Uninfected	HC	Somashekar et al. (2012)
						X	Guinea pigs	Specific pathogen-free albino Hartleystrain guinea pigs	W-Beijing strains	Day 60 infected vs Uninfected	HC	Somashekar et al. (2012)
	Liver tissue				X		Murine (mice)	Specific pathogen-free female C57BL/6	Mtb H37Rv	TB vs Non-TB	Non-TB	Shin et al. (2011)
	Lung tissue	CE-MS; GC-MS & LC-MS			X		Murine (mice)	C57BL/6 mice	Mtb H37Rv	Mtb9w vs Mtb-	HC	Fernández-García et al. (2020)
		NMR			X		Murine (mice)	Specific pathogen-free female C57BL/6	Mtb H37Rv	TB vs Non-TB	Non-TB	Shin et al. (2011)
	Spleen tissue				X		Murine (mice)	Specific pathogen-free female C57BL/6	Mtb H37Rv	TB vs Non-TB	Non-TB	Shin et al. (2011)
	BALF	LC-MS		X						TB vs HC	HC	Li, Shao, et al. (2024)
				X						TB vs Non-TB	Non-TB	Li, Shao, et al. (2024)
	Plasma	GC-MS & LC-MS		X						Progressors vs Controls	HHC	Weiner 3rd et al. (2018)
		LC-MS		X						TB vs HC	HC	Vrieling et al. (2019)
				X						SPPT vs HC	HC	Hu et al. (2022)
		NMR		X						TB vs Non-TB (including RTI's)	Non-TB	Sun et al. (2016)
				X						HC vs TB	HC	Vrieling et al. (2018)
	Serum		X							TB vs CAP	Non-TB	Zhou et al. (2015)
			X							TB vs Malignancy	Non-TB	Zhou et al. (2015)
		GC-MS & LC-MS		X						TB vs Non-TB	Non-TB	Wang, Wu, et al. (2022)
				X						TB vs Non-TB	Non-TB	Weiner 3rd et al. (2012)
				X						Progressors vs Controls	HHC	Weiner 3rd et al. (2018)
		LC-MS		X						TB vs Controls & LTBI	HC & LTBI	Cho et al. (2020)
				X						TB vs Controls OR LTBI	HC OR LTBI	Cho et al. (2020)
				X						DS-TB vs HC	HC	Huang et al. (2020)
		NMR		X						TB vs HC	HC	Rai et al. (2023)
				X						TB vs HC	HC	Albors-Vaquer et al. (2020)
				X						TB vs SAR	Non-TB	Rai et al. (2023)
				X						Household Controls-TB vs HC	HC	Albors-Vaquer et al. (2020)
				X						Household Controls-TB vs TB	HHC	Albors-Vaquer et al. (2020)
			X							TB vs HC	HC	Zhou et al. (2013)
	Stool	LC-MS	X							TB vs HC	HC	Wang et al. (2025)
	Whole blood			X						TB vs Non-TB	Non-TB	Magdalena et al. (2022)
N-Acetylornithine	BALF	LC-MS		X						TB vs HC	HC	Li, Shao, et al. (2024)
				X						TB vs Non-TB	Non-TB	Li, Shao, et al. (2024)
	Stool			X						TB vs HC	HC	Yang et al. (2024)
				X						TB vs HC	HC	Luo et al. (2023)
				X						TB vs LTBI	LTBI	Luo et al. (2023)
				X						TB vs LTBI	LTBI	Yang et al. (2024)
N-Acetylglutamic acid	BALF	LC-MS		X						TB vs HC	HC	Li, Shao, et al. (2024)
				X						TB vs Non-TB	Non-TB	Li, Shao, et al. (2024)
	Serum	LC-MS	X							APTB vs HC	HC	Wang, He, et al. (2023)
	Stool			X						TB vs HC	HC	Luo et al. (2023)
Ornithine	BALF	LC-MS		X						TB vs HC	HC	Li, Shao, et al. (2024)
				X						TB vs Non-TB	Non-TB	Li, Shao, et al. (2024)
	Plasma			X						TB vs HC	HC	Vrieling et al. (2019)
			X							TB vs CAP	Non-TB	Huang et al. (2019)
	Serum	GC-MS		X						TB patient vs HC	HC	Che et al. (2013)
		NMR	X							TB vs HC	HC	Conde et al. (2022)
	Stool	LC-MS	X							TB vs HC	HC	Wang et al. (2025)
			X							TB vs LTBI	LTBI	Zhang, Xue, et al. (2024)
Oxoglutaric acid	Liver tissue	GC-MS				X	Murine (mice)	C57BL/6 mice	Mtb H37Rv	TB vs HC	HC	Chaudhary et al. (2024)
	BALF	LC-MS		X						TB vs HC	HC	Li, Shao, et al. (2024)
				X						TB vs Non-TB	Non-TB	Li, Shao, et al. (2024)
	Serum	GC-MS & LC-MS		X						TB vs Non-TB	Non-TB	Wang, Wu, et al. (2022)
	Urine	LC-MS		X						TB vs LTBI	LTBI	Deng et al. (2021)
				X						TB vs Nontuberculous mycobacteria	Non-TB	Anh et al. (2024)
			X							TB vs Non-TB	Non-TB	Deng et al. (2021)
Urea	Lung tissue	CE-MS; GC-MS & LC-MS			X		Murine (mice)	C57BL/6 mice	Mtb H37Rv	Mtb9w vs Mtb-	HC	Fernández-García et al. (2020)
	Plasma	LC-MS		X						SPPT vs HC	HC	Hu et al. (2022)
				X						SPPT vs SNPT	Non-TB	Hu et al. (2022)
	Serum	GC-MS & LC-MS		X						TB vs LTBI	LTBI	Weiner 3rd et al. (2012)
				X						Non-TB vs TB	Non-TB	Weiner 3rd et al. (2012)

## Sheet: Table S9 D
Table S6 D: Differential metabolites identified in the β-alanine metabolism through pathway analysis in TB-positive versus TB-negative (control) groups across various biological matrices
() indicate MetaboAnalyst name for metabolite
Metabolite	Matrix	Analytical platform	Directional change in TB patients compared to control samples (HC, Non-TB, HHC, LTBI)				Animal	Species	Strain	Specific comparison	Reference group	Reference		Abbreviation	Full term	Description of participants or experimental models
			Human		Animal									TB+
			Up	Down	Up	Down								TB infection
Anserine (β-Alanyl-N(pi)-methylhistidine)	Stool	LC-MS		X						TB vs LTBI	LTBI	Luo et al. (2023)		TB	Tuberculosis	Active, drug-susceptible pulmonary TB caused by M. tuberculosis infection.
	Urine		X							TB vs LTBI	LTBI	Deng et al. (2021)		TB_W4	TB (4 Weeks)	Active TB infection, four weeks after diagnosis or infection.
			X							TB vs Non-TB	Non-TB	Deng et al. (2021)		TB_W6	TB (6 Weeks)	Active TB infection, six weeks after diagnosis or infection.
Aspartic acid	Lung tissue	NMR			X		Guinea pigs	Out-bred Hartley guinea pigs	Mtb H37Rv	Infected vs Uninfected	HC	Somashekar et al. (2011)		TB_W9	TB (9 Weeks)	Active TB infection, nine weeks after diagnosis or infection.
					X		Guinea pigs	Specific pathogen-free albino Hartleystrain guinea pigs	W-Beijing strains	Infected vs Uninfected	HC	Somashekar et al. (2012)		DS-TB	Drug-suseptible TB	M. tuberculosis strains that respond to standard first-line anti-TB drugs.
					X		Guinea pigs	Out-bred Hartley guinea pigs	Mtb H37Rv	Day 15 infected vs Uninfected	HC	Somashekar et al. (2011)		SPPT	Smear-positive pulmonary TB	Form of TB in which acid-fast bacilli are detected in the sputum by microscopy, indicating active and infectious pulmonary disease.
					X		Murine (mice)	Specific pathogen-free female C57BL/6	Mtb H37Rv	TB vs Non-TB	Non-TB	Shin et al. (2011)		TB- (Controls)
		CE-MS; GC-MS & LC-MS			X		Murine (mice)	C57BL/6 mice	Mtb H37Rv	Mtb9w vs Mtb-	HC	Fernández-García et al. (2020)		HC
		GC-MS			X		Murine (mice)	C57BL/6 mice	Mtb H37Rv	TB vs HC	HC	Zhang et al. (2024)		HC	HC	No history of TB infection or other major health conditions, also include healthy household contacts.
	Liver tissue	NMR			X		Murine (mice)	Specific pathogen-free female C57BL/6	Mtb H37Rv	TB vs Non-TB	Non-TB	Shin et al. (2011)		HHC	Healthy household contacts	Close contacts of active TB patients without evidence of TB infection or active disease.
	BALF	LC-MS		X						TB vs HC	HC	Li, Shao, et al. (2024)		Non-TB Controls
				X						TB vs Non-TB	Non-TB	Li, Shao, et al. (2024)		Non-TB	Non-tuberculosis infection	Displaying TB-like symptoms but negative diagnostic test results for M. tuberculosis infection, also include unconfirmed LTBI and non-tuberculosis infection or other respiratory diseases
	Plasma		X							TB vs HC	HC	Vrieling et al. (2019)		NTM	Non-tuberculous mycobacterial	Infected with another mycobacterial strain.
	Serum	GC-MS & LC-MS		X						TB vs Non-TB	Non-TB	Wang, Wu, et al. (2022)		LTBI	Latent TB infection	Infected with M. tuberculosis without clinical signs of active disease.
			X							TB vs LTBI	LTBI	Weiner 3rd et al. (2012)		LCA	Lung cancer	A disease where abnormal cells grow uncontrollably in the lungs, forming tumors that can spread to other parts of the body.
			X							TB vs Non-TB	Non-TB	Weiner 3rd et al. (2012)		Non-Mtb	M. tuberculosis negative	Animal models not infected with M. tuberculosis.
		LC-MS	X							TB vs Controls & LTBI	HC & LTBI	Cho et al. (2020)		SAR	Pulmonary sarcoidosis	A lung condition that display similar clinical, radiological, and histological features as TB, however treatment, etiology and nature of granulomas differ.
			X							TB vs Controls OR LTBI	HC OR LTBI	Cho et al. (2020)		RTI's	Respiratory tract infection	Illnesses affecting the respiratory system, encompassing both upper and lower tracts, often causing symptoms like cough, sore throat, runny nose, and potentially more severe issues like pneumonia or bronchitis.
		NMR		X						TB vs HC	HC	Albors-Vaquer et al. (2020)		SNPT	Smear-negative pulmonary TB	Often initially classified as non-TB due to the absence of acid-fast bacilli on sputum smear microscopy, despite clinical and radiological signs suggestive of tuberculosis.
				X						Household Controls-TB vs HC	HC	Albors-Vaquer et al. (2020)		CAP	Community-acquired pneumonia	A lung infection contracted outside of a hospital or healthcare facility, often caused by viruses, fungi or bacteria other than M. tuberculosis.
			X							TB vs HC	HC	Conde et al. (2022)
	Stool	LC-MS	X							TB vs HC	HC	Wang et al. (2025)
	Urine		X							TB vs Non-TB	Non-TB	Deng et al. (2021)
Carnosine	Stool	LC-MS	X							TB vs HC	HC	Wang et al. (2025)
Dihydrouracil	BALF	LC-MS		X						TB vs HC	HC	Li, Shao, et al. (2024)
				X						TB vs Non-TB	Non-TB	Li, Shao, et al. (2024)
	Plasma	GC-MS & LC-MS	X							Progressors vs Controls	HHC	Weiner 3rd et al. (2018)
	Serum		X							Progressors vs Controls	HHC	Weiner 3rd et al. (2018)
	Stool	LC-MS		X						TB vs HC	HC	Yang et al. (2024)
				X						TB vs HC	HC	Luo et al. (2023)
				X						TB vs LTBI	LTBI	Luo et al. (2023)
				X						TB vs LTBI	LTBI	Yang et al. (2024)
	Urine			X						TB vs HC	HC	Yu et al. (2024)
				X						TB vs CAP	Non-TB	Yu et al. (2024)
Histidine	Stool	LC-MS	X							TB vs HC	HC	Wang et al. (2025)
	Plasma			X						TB vs HC	HC	Huang et al. (2019)
Hydroxypropionic acid	Plasma	LC-MS	X							SPPT vs HC	HC	Hu et al. (2022)
	Urine	GC-MS		X						TB vs HC	HC	Olivier and Luies (2023)
Malonic acid	Lung tissue	CE-MS; GC-MS & LC-MS			X		Murine (mice)	C57BL/6 mice	Mtb H37Rv	Mtb4w vs Mtb-	HC	Fernández-García et al. (2020)
						X	Murine (mice)	C57BL/6 mice	Mtb H37Rv	Mtb9w vs Mtb-	HC	Fernández-García et al. (2020)
		NMR				X	Murine (mice)	C57BL/6 mice	Mtb H37Rv	TB vs HC	HC	Chaudhary et al. (2024)
	Serum	GC-MS	X							TB patient vs HC	HC	Che et al. (2013)
	Stool	LC-MS	X							TB vs LTBI	LTBI	Luo et al. (2023)
Spermidine	Lung tissue	CE-MS; GC-MS & LC-MS			X		Murine (mice)	C57BL/6 mice	Mtb H37Rv	Mtb4w vs Mtb-	HC	Fernández-García et al. (2020)
					X		Murine (mice)	C57BL/6 mice	Mtb H37Rv	Mtb9w vs Mtb-	HC	Fernández-García et al. (2020)
	BALF	LC-MS		X						TB vs HC	HC	Li, Shao, et al. (2024)
				X						TB vs Non-TB	Non-TB	Li, Shao, et al. (2024)
Spermine	Lung tissue	CE-MS; GC-MS & LC-MS			X		Murine (mice)	C57BL/6 mice	Mtb H37Rv	Mtb4w vs Mtb-	HC	Fernández-García et al. (2020)
					X		Murine (mice)	C57BL/6 mice	Mtb H37Rv	Mtb9w vs Mtb-	HC	Fernández-García et al. (2020)
	BALF	LC-MS	X							TB vs HC	HC	Li, Shao, et al. (2024)
				X						TB vs Non-TB	Non-TB	Li, Shao, et al. (2024)
Uracil	Liver tissue	NMR			X		Murine (mice)	Specific pathogen-free female C57BL/6	Mtb H37Rv	TB vs Non-TB	Non-TB	Shin et al. (2011)
	Lung tissue	CE-MS; GC-MS & LC-MS			X		Murine (mice)	C57BL/6 mice	Mtb H37Rv	Mtb9w vs Mtb-	HC	Fernández-García et al. (2020)
		NMR			X		Murine (mice)	Specific pathogen-free female C57BL/6	Mtb H37Rv	TB vs Non-TB	Non-TB	Shin et al. (2011)
	BALF	LC-MS		X						TB vs HC	HC	Li, Shao, et al. (2024)
				X						TB vs Non-TB	Non-TB	Li, Shao, et al. (2024)
	Stool			X						TB vs HC	HC	Yang et al. (2024)
				X						TB vs HC	HC	Luo et al. (2023)
Ureidopropionic acid	Stool	LC-MS		X						TB vs HC	HC	Yang et al. (2024)
				X						TB vs HC	HC	Luo et al. (2023)
				X						TB vs LTBI	LTBI	Luo et al. (2023)
				X						TB vs LTBI	LTBI	Yang et al. (2024)
	Urine		X							Controls vs TB	HC	Isa et al. (2018)
β-Alanine	Lung tissue	CE-MS; GC-MS & LC-MS			X		Murine (mice)	C57BL/6 mice	Mtb H37Rv	Mtb4w vs Mtb-	HC	Fernández-García et al. (2020)
	BALF	LC-MS	X							TB vs HC	HC	Li, Shao, et al. (2024)
				X						TB vs Non-TB	Non-TB	Li, Shao, et al. (2024)
	Serum	GC-MS & LC-MS	X							LTBI vs TB	LTBI	Wang, Wu, et al. (2022)
	Urine	LC-MS	X							TB vs HC	HC	Yu et al. (2024)

## Sheet: Table S9 E
Table S6 E: Differential metabolites identified in the cysteine and methionine metabolism through pathway analysis in TB-positive versus TB-negative (control) groups across various biological matrices
Metabolite	Matrix	Analytical platform	Directional change in TB patients compared to control samples (HC, Non-TB, HHC, LTBI)				Animal	Species	Strain	Specific comparison	Reference group	Reference		Abbreviation	Full term	Description of participants or experimental models
			Human		Animal									TB+
			Up	Down	Up	Down								TB infection
5'-Methylthioadenosine	Lung tissue	CE-MS; LC-MS & GC-MS			X		Murine (mice)	C57BL/6 mice	Mtb H37Rv	Mtb4w vs Mtb-	HC	Fernández-García et al. (2020)		TB	Tuberculosis	Active, drug-susceptible pulmonary TB caused by M. tuberculosis infection.
	Urine	LC-MS	X							TB vs HC	HC	Yu et al. (2024)		TB_W4	TB (4 Weeks)	Active TB infection, four weeks after diagnosis or infection.
Cysteine	Brain tissue	GC-MS				X	Murine (mice)	C57BL/6 mice	Mtb H37Rv	TB vs HC	HC	Chaudhary et al. (2024)		TB_W6	TB (6 Weeks)	Active TB infection, six weeks after diagnosis or infection.
	Kidney tissue					X	Murine (mice)	C57BL/6 mice	Mtb H37Rv	TB vs HC	HC	Chaudhary et al. (2024)		TB_W9	TB (9 Weeks)	Active TB infection, nine weeks after diagnosis or infection.
	BALF	LC-MS		X						TB vs Non-TB	Non-TB	Li, Shao, et al. (2024)		DS-TB	Drug-suseptible TB	M. tuberculosis strains that respond to standard first-line anti-TB drugs.
				X						TB vs HC	HC	Li, Shao, et al. (2024)		SPPT	Smear-positive pulmonary TB	Form of TB in which acid-fast bacilli are detected in the sputum by microscopy, indicating active and infectious pulmonary disease.
			X							TB vs HC	HC	Li, Shao, et al. (2024)		TB- (Controls)
	Plasma	GC-MS & LC-MS		X						Progressors vs Controls	HHC	Weiner 3rd et al. (2018)		HC
	Serum	CE-MS	X							Control vs baseline	HC	Park et al. (2021)		HC	HC	No history of TB infection or other major health conditions, also include healthy household contacts.
		GC-MS & LC-MS		X						TB vs LTBI	LTBI	Weiner 3rd et al. (2012)		HHC	Healthy household contacts	Close contacts of active TB patients without evidence of TB infection or active disease.
				X						TB vs Non-TB	Non-TB	Weiner 3rd et al. (2012)		Non-TB Controls
				X						Progressors vs Controls	HHC	Weiner 3rd et al. (2018)		Non-TB	Non-tuberculosis infection	Displaying TB-like symptoms but negative diagnostic test results for M. tuberculosis infection, also include unconfirmed LTBI and non-tuberculosis infection or other respiratory diseases
		NMR	X							TB vs HC	HC	Conde et al. (2022)		NTM	Non-tuberculous mycobacterial	Infected with another mycobacterial strain.
			X							TB vs LTBI	LTBI	Conde et al. (2022)		LTBI	Latent TB infection	Infected with M. tuberculosis without clinical signs of active disease.
	Urine	LC-MS		X						TB vs HC	HC	Yu et al. (2024)		LCA	Lung cancer	A disease where abnormal cells grow uncontrollably in the lungs, forming tumors that can spread to other parts of the body.
Cystine	Serum	NPELDI MS	X							TB versus Controls	HC	Liu, Wang, et al. (2024)		Non-Mtb	M. tuberculosis negative	Animal models not infected with M. tuberculosis.
	Urine	LC-MS	X							TB vs Nontuberculous mycobacteria	Non-TB	Anh et al. (2024)		SAR	Pulmonary sarcoidosis	A lung condition that display similar clinical, radiological, and histological features as TB, however treatment, etiology and nature of granulomas differ.
Methionine	Serum	NMR				X	Cattle	Yellow cattle	Mtb H37Rv	Mtb H37 RV vs Controls, M. bovis, and M. tuberculosis 1458	HC	Chen et al. (2013)		RTI's	Respiratory tract infection	Illnesses affecting the respiratory system, encompassing both upper and lower tracts, often causing symptoms like cough, sore throat, runny nose, and potentially more severe issues like pneumonia or bronchitis.
	Lung tissue	CE-MS; LC-MS & GC-MS			X		Murine (mice)	C57BL/6 mice	Mtb H37Rv	Mtb9w vs Mtb-	HC	Fernández-García et al. (2020)		SNPT	Smear-negative pulmonary TB	Often initially classified as non-TB due to the absence of acid-fast bacilli on sputum smear microscopy, despite clinical and radiological signs suggestive of tuberculosis.
	BALF	LC-MS		X						TB vs Non-TB	Non-TB	Li, Shao, et al. (2024)		CAP	Community-acquired pneumonia	A lung infection contracted outside of a hospital or healthcare facility, often caused by viruses, fungi or bacteria other than M. tuberculosis.
			X							TB vs HC	HC	Li, Shao, et al. (2024)
	Plasma	GC-MS & LC-MS		X						Progressors vs Controls	HHC	Weiner 3rd et al. (2018)
		LC-MS		X						TB vs HC	HC	Vrieling et al. (2019)
				X						TB vs HC	HC	Huang et al. (2019)
	Serum	GC-MS & LC-MS		X						TB vs LTBI	LTBI	Weiner 3rd et al. (2012)
				X						TB vs Non-TB	Non-TB	Weiner 3rd et al. (2012)
				X						Progressors vs Controls	HHC	Weiner 3rd et al. (2018)
		LC-MS		X						TB vs Controls & LTBI	HC & LTBI	Cho et al. (2020)
				X						TB vs Controls OR LTBI	HC OR LTBI	Cho et al. (2020)
		NMR		X						TB vs HC	HC	Albors-Vaquer et al. (2020)
				X						TB vs HC	HC	Conde et al. (2022)
	Stool	LC-MS		X						TB vs HC	HC	Yang et al. (2024)
			X							TB vs HC	HC	Wang et al. (2025)
				X						TB vs HC	HC	Luo et al. (2023)
	Urine			X						TB vs Nontuberculous mycobacteria	Non-TB	Anh et al. (2024)
Phosphohydroxypyruvic acid	Urine	LC-MS		X						TB vs Non-TB	Non-TB	Deng et al. (2021)
Phosphoserine	Stool	GC-MS		X						TB vs Non-TB	Non-TB	Wang, Yang, et al. (2022)
	Urine	LC-MS	X							TB vs LTBI	LTBI	Deng et al. (2021)
Serine	Lung tissue	CE-MS; GC-MS & LC-MS			X		Murine (mice)	C57BL/6 mice	Mtb H37Rv	Mtb4w vs Mtb-	HC	Fernández-García et al. (2020)
	Plasma	LC-MS	X							TB vs HC	HC	Vrieling et al. (2019)
		NMR		X						TB vs Non-TB (including RTI's)	Non-TB	Sun et al. (2016)
	Serum	LC-MS	X							TB vs HC	HC	Sa et al. (2024)
		NMR	X							TB vs HC	HC	Rai et al. (2023)
			X							TB vs HC	HC	Conde et al. (2022)
	Stool	LC-MS	X							TB vs HC	HC	Zhang, Xue, et al. (2024)
			X							TB vs HC	HC	Wang et al. (2025)
	Urine		X							TB vs Non-TB	Non-TB	Deng et al. (2021)
			X							TB vs CAP	Non-TB	Yu et al. (2024)
			X							TB vs HC	HC	Yu et al. (2024)

## Sheet: Table S9 F
Table S9 F: Differential metabolites identified in the galactose metabolism through pathway analysis in TB-positive versus TB-negative (control) groups across various biological matrices
Metabolite	Matrix	Analytical platform	Directional change in TB patients compared to control samples (HC, Non-TB, HHC, LTBI)				Animal	Species	Strain	Specific comparison	Reference group	Reference		Abbreviation	Full term	Description of participants or experimental models
			Human		Animal									TB+
			Up	Down	Up	Down								TB infection
D-Fructose	Serum	NMR		X						TB vs LTBI	LTBI	Conde et al. (2022)		TB	Tuberculosis	Active, drug-susceptible pulmonary TB caused by M. tuberculosis infection.
D-Galactose	Serum	GC-MS	X							TB patient vs HC	HC	Che et al. (2013)		TB_W4	TB (4 Weeks)	Active TB infection, four weeks after diagnosis or infection.
	Stool	LC-MS		X						TB vs HC	HC	Luo et al. (2023)		TB_W6	TB (6 Weeks)	Active TB infection, six weeks after diagnosis or infection.
D-Mannose	BALF	LC-MS		X						TB vs HC	HC	Li, Shao, et al. (2024)		TB_W9	TB (9 Weeks)	Active TB infection, nine weeks after diagnosis or infection.
				X						TB vs Non-TB	Non-TB	Li, Shao, et al. (2024)		DS-TB	Drug-suseptible TB	M. tuberculosis strains that respond to standard first-line anti-TB drugs.
	Plasma	GC-MS & LC-MS	X							Progressors vs Controls	HHC	Weiner 3rd et al. (2018)		SPPT	Smear-positive pulmonary TB	Form of TB in which acid-fast bacilli are detected in the sputum by microscopy, indicating active and infectious pulmonary disease.
		LC-MS	X							TB vs Lung cancer	Non-TB	Huang et al. (2019)		TB- (Controls)
			X							Case_month_0 vs Control_month_0	HHC	Dutta et al. (2020)		HC
			X							SPPT vs HC	HC	Hu et al. (2022)		HC	HC	No history of TB infection or other major health conditions, also include healthy household contacts.
	Serum	GC-MS & LC-MS		X						LTBI vs TB	LTBI	Wang, Wu, et al. (2022)		HHC	Healthy household contacts	Close contacts of active TB patients without evidence of TB infection or active disease.
			X							TB vs LTBI	LTBI	Weiner 3rd et al. (2012)		Non-TB Controls
			X							TB vs Non-TB	Non-TB	Weiner 3rd et al. (2012)		Non-TB	Non-tuberculosis infection	Displaying TB-like symptoms but negative diagnostic test results for M. tuberculosis infection, also include unconfirmed LTBI and non-tuberculosis infection or other respiratory diseases
			X							Progressors vs Controls	HHC	Weiner 3rd et al. (2018)		NTM	Non-tuberculous mycobacterial	Infected with another mycobacterial strain.
		LC-MS		X						DS-TB vs HC	HC	Huang et al. (2020)		LTBI	Latent TB infection	Infected with M. tuberculosis without clinical signs of active disease.
		NMR	X							TB vs HC	HC	Conde et al. (2022)		LCA	Lung cancer	A disease where abnormal cells grow uncontrollably in the lungs, forming tumors that can spread to other parts of the body.
			X							TB vs LTBI	LTBI	Conde et al. (2022)		Non-Mtb	M. tuberculosis negative	Animal models not infected with M. tuberculosis.
	Sputum	GC-MS		X						Female_TB vs Non-TB	Non-TB	Beukes et al. (2023)		SAR	Pulmonary sarcoidosis	A lung condition that display similar clinical, radiological, and histological features as TB, however treatment, etiology and nature of granulomas differ.
			X							TB vs Non-TB	Non-TB	Du Preez and Loots (2013)		RTI's	Respiratory tract infection	Illnesses affecting the respiratory system, encompassing both upper and lower tracts, often causing symptoms like cough, sore throat, runny nose, and potentially more severe issues like pneumonia or bronchitis.
Galactinol	Plasma	LC-MS	X							TB vs HC	HC	Huang et al. (2019)		SNPT	Smear-negative pulmonary TB	Often initially classified as non-TB due to the absence of acid-fast bacilli on sputum smear microscopy, despite clinical and radiological signs suggestive of tuberculosis.
Galactose 1-phosphate	BALF	LC-MS		X						TB vs HC	HC	Li, Shao, et al. (2024)		CAP	Community-acquired pneumonia	A lung infection contracted outside of a hospital or healthcare facility, often caused by viruses, fungi or bacteria other than M. tuberculosis.
			X							TB vs Non-TB	Non-TB	Li, Shao, et al. (2024)
Glycerol	BALF	LC-MS		X						TB vs HC	HC	Li, Shao, et al. (2024)
			X							TB vs Non-TB	Non-TB	Li, Shao, et al. (2024)
	Plasma	GC-MS & LC-MS		X						Progressors vs Controls	HHC	Weiner 3rd et al. (2018)
	Serum			X						Progressors vs Controls	HHC	Weiner 3rd et al. (2018)
		NMR	X							TB vs HC	HC	Rai et al. (2023)
			X							TB vs SAR	Non-TB	Rai et al. (2023)
Glucose	Serum	NMR	X							TB vs CAP	Non-TB	Zhou et al. (2015)
			X							TB vs Malignancy	Non-TB	Zhou et al. (2015)
Melibiose	BALF	LC-MS		X						TB vs HC	HC	Li, Shao, et al. (2024)
				X						TB vs Non-TB	Non-TB	Li, Shao, et al. (2024)
myo-Inositol	Serum	NMR			X		Cattle	Yellow cattle	Mtb H37Rv	Mtb H37 RV vs Controls, M. bovis, and M. tuberculosis 1458	HC	Chen et al. (2013)
	Lung tissue				X		Guinea pigs	Out-bred Hartley guinea pigs	Mtb H37Rv	Infected vs Uninfected	HC	Somashekar et al. (2011)
					X		Guinea pigs	Specific pathogen-free albino Hartleystrain guinea pigs	W-Beijing strains	Infected vs Uninfected	HC	Somashekar et al. (2012)
					X		Guinea pigs	Out-bred Hartley guinea pigs	Mtb H37Rv	Day 15 infected vs Uninfected	HC	Somashekar et al. (2011)
		CE-MS; GC-MS & LC-MS				X	Murine (mice)	C57BL/6 mice	Mtb H37Rv	Mtb9w vs Mtb-	HC	Fernández-García et al. (2020)
	Serum	GC-MS		X						TB patient vs HC	HC	Che et al. (2013)
		NMR	X							TB vs HC	HC	Albors-Vaquer et al. (2020)
			X							Household Controls-TB vs HC	HC	Albors-Vaquer et al. (2020)
	Stool	GC-MS		X						TB vs Non-TB	Non-TB	Wang, Yang, et al. (2022)
Raffinose	BALF	LC-MS		X						TB vs HC	HC	Li, Shao, et al. (2024)
	Serum	NPELDI MS		X						TB versus Controls	HC	Liu, Wang, et al. (2024)
Sorbitol	Lung tissue	CE-MS; GC-MS & LC-MS			X		Murine (mice)	C57BL/6 mice	Mtb H37Rv	Mtb4w vs Mtb-	HC	Fernández-García et al. (2020)
					X		Murine (mice)	C57BL/6 mice	Mtb H37Rv	Mtb9w vs Mtb-	HC	Fernández-García et al. (2020)
	Plasma	GC-MS & LC-MS	X							Progressors vs Controls	HHC	Weiner 3rd et al. (2018)
	Serum		X							Progressors vs Controls	HHC	Weiner 3rd et al. (2018)
	Urine	LC-MS		X						TB vs LCA	Non-TB	Yu et al. (2024)
Stachyose	BALF	LC-MS		X						TB vs HC	HC	Li, Shao, et al. (2024)
				X						TB vs Non-TB	Non-TB	Li, Shao, et al. (2024)
Sucrose	BALF	LC-MS		X						TB vs HC	HC	Li, Shao, et al. (2024)
				X						TB vs Non-TB	Non-TB	Li, Shao, et al. (2024)
UDP-glucose	Liver	NMR			X		Murine (mice)	Specific pathogen-free female C57BL/6	Mtb H37Rv	TB vs Non-TB	Non-TB	Shin et al. (2011)
	Lung tissue				X		Murine (mice)	Specific pathogen-free female C57BL/6	Mtb H37Rv	TB vs Non-TB	Non-TB	Shin et al. (2011)
	BALF	LC-MS		X						TB vs Non-TB	Non-TB	Li, Shao, et al. (2024)

## Sheet: Table S9 G
Table S9 G: Differential metabolites identified in the glutathione metabolism through pathway analysis in TB-positive versus TB-negative (control) groups across various biological matrices
Metabolite	Matrix	Analytical platform	Directional change in TB patients compared to control samples (HC, Non-TB, HHC, LTBI)				Animal	Species	Strain	Specific comparison	Reference group	Reference		Abbreviation	Full term	Description of participants or experimental models
			Human		Animal									TB+
			Up	Down	Up	Down								TB infection
Cadaverine	BALF	LC-MS	X							TB vs HC	HC	Li, Shao, et al. (2024)		TB	Tuberculosis	Active, drug-susceptible pulmonary TB caused by M. tuberculosis infection.
			X							TB vs Non-TB	Non-TB	Li, Shao, et al. (2024)		TB_W4	TB (4 Weeks)	Active TB infection, four weeks after diagnosis or infection.
	Stool			X						TB vs HC	HC	Luo et al. (2023)		TB_W6	TB (6 Weeks)	Active TB infection, six weeks after diagnosis or infection.
Cysteine	Brain tissue	GC-MS				X	Murine (mice)	C57BL/6 mice	Mtb H37Rv	TB vs HC	HC	Chaudhary et al. (2024)		TB_W9	TB (9 Weeks)	Active TB infection, nine weeks after diagnosis or infection.
	Kidney tissue					X	Murine (mice)	C57BL/6 mice	Mtb H37Rv	TB vs HC	HC	Chaudhary et al. (2024)		DS-TB	Drug-suseptible TB	M. tuberculosis strains that respond to standard first-line anti-TB drugs.
	BALF	LC-MS		X						TB vs Non-TB	Non-TB	Li, Shao, et al. (2024)		SPPT	Smear-positive pulmonary TB	Form of TB in which acid-fast bacilli are detected in the sputum by microscopy, indicating active and infectious pulmonary disease.
				X						TB vs HC	HC	Li, Shao, et al. (2024)		TB- (Controls)
			X							TB vs HC	HC	Li, Shao, et al. (2024)		HC
	Plasma	GC-MS & LC-MS		X						Progressors vs Controls	HHC	Weiner 3rd et al. (2018)		HC	HC	No history of TB infection or other major health conditions, also include healthy household contacts.
	Serum	CE-MS	X							Control vs baseline	HC	Park et al. (2021)		HHC	Healthy household contacts	Close contacts of active TB patients without evidence of TB infection or active disease.
		GC-MS & LC-MS		X						TB vs LTBI	LTBI	Weiner 3rd et al. (2012)		Non-TB Controls
				X						TB vs Non-TB	Non-TB	Weiner 3rd et al. (2012)		Non-TB	Non-tuberculosis infection	Displaying TB-like symptoms but negative diagnostic test results for M. tuberculosis infection, also include unconfirmed LTBI and non-tuberculosis infection or other respiratory diseases
				X						Progressors vs Controls	HHC	Weiner 3rd et al. (2018)		NTM	Non-tuberculous mycobacterial	Infected with another mycobacterial strain.
		NMR	X							TB vs HC	HC	Conde et al. (2022)		LTBI	Latent TB infection	Infected with M. tuberculosis without clinical signs of active disease.
			X							TB vs LTBI	LTBI	Conde et al. (2022)		LCA	Lung cancer	A disease where abnormal cells grow uncontrollably in the lungs, forming tumors that can spread to other parts of the body.
	Urine	LC-MS		X						TB vs HC	HC	Yu et al. (2024)		Non-Mtb	M. tuberculosis negative	Animal models not infected with M. tuberculosis.
Glutathione	Lung tissue	NMR			X		Guinea pigs	Out-bred Hartley guinea pigs	Mtb H37Rv	Infected vs Uninfected	HC	Somashekar et al. (2011)		SAR	Pulmonary sarcoidosis	A lung condition that display similar clinical, radiological, and histological features as TB, however treatment, etiology and nature of granulomas differ.
					X		Guinea pigs	Specific pathogen-free albino Hartleystrain guinea pigs	W-Beijing strains	Infected vs Uninfected	HC	Somashekar et al. (2012)		RTI's	Respiratory tract infection	Illnesses affecting the respiratory system, encompassing both upper and lower tracts, often causing symptoms like cough, sore throat, runny nose, and potentially more severe issues like pneumonia or bronchitis.
					X		Guinea pigs	Out-bred Hartley guinea pigs	Mtb H37Rv	Day 15 infected vs Uninfected	HC	Somashekar et al. (2011)		SNPT	Smear-negative pulmonary TB	Often initially classified as non-TB due to the absence of acid-fast bacilli on sputum smear microscopy, despite clinical and radiological signs suggestive of tuberculosis.
		CE-MS; GC-MS & LC-MS			X		Murine (mice)	C57BL/6 mice	Mtb H37Rv	Mtb4w vs Mtb-	HC	Fernández-García et al. (2020)		CAP	Community-acquired pneumonia	A lung infection contracted outside of a hospital or healthcare facility, often caused by viruses, fungi or bacteria other than M. tuberculosis.
		NMR			X		Murine (mice)	Specific pathogen-free female C57BL/6	Mtb H37Rv	TB vs Non-TB	Non-TB	Shin et al. (2011)
	Spleen				X		Murine (mice)	Specific pathogen-free female C57BL/6	Mtb H37Rv	TB vs Non-TB	Non-TB	Shin et al. (2011)
	BALF	LC-MS	X							TB vs HC	HC	Li, Shao, et al. (2024)
			X							TB vs Non-TB	Non-TB	Li, Shao, et al. (2024)
	Plasma			X						TB vs HC	HC	Vrieling et al. (2019)
	Urine			X						TB vs LTBI	LTBI	Deng et al. (2021)
				X						TB vs Non-TB	Non-TB	Deng et al. (2021)
Glutamic acid	Serum	NMR				X	Guinea pigs	Specific pathogen-free albino Hartleystrain guinea pigs	W-Beijing strains	Infected vs Uninfected	HC	Somashekar et al. (2012)
						X	Guinea pigs	Specific pathogen-free albino Hartleystrain guinea pigs	W-Beijing strains	Day 30 infected vs Uninfected	HC	Somashekar et al. (2012)
						X	Guinea pigs	Specific pathogen-free albino Hartleystrain guinea pigs	W-Beijing strains	Day 60 infected vs Uninfected	HC	Somashekar et al. (2012)
	Lung tissue				X		Guinea pigs	Out-bred Hartley guinea pigs	Mtb H37Rv	Infected vs Uninfected	HC	Somashekar et al. (2011)
					X		Guinea pigs	Out-bred Hartley guinea pigs	Mtb H37Rv	Day 15 infected vs Uninfected	HC	Somashekar et al. (2011)
		CE-MS; GC-MS & LC-MS			X		Murine (mice)	C57BL/6 mice	Mtb H37Rv	Mtb9w vs Mtb-	HC	Fernández-García et al. (2020)
		NMR			X		Murine (mice)	Specific pathogen-free female C57BL/6	Mtb H37Rv	TB vs Non-TB	Non-TB	Shin et al. (2011)
	Liver tissue				X		Murine (mice)	Specific pathogen-free female C57BL/6	Mtb H37Rv	TB vs Non-TB	Non-TB	Shin et al. (2011)
	BALF	LC-MS		X						TB vs HC	HC	Li, Shao, et al. (2024)
				X						TB vs Non-TB	Non-TB	Li, Shao, et al. (2024)
	Plasma			X						TB vs Lung cancer	Non-TB	Huang et al. (2019)
			X							TB vs HC	HC	Vrieling et al. (2019)
			X							HC vs TB-treatment received	HHC	Frediani et al. (2014)
	Serum	NMR		X						TB vs CAP	Non-TB	Zhou et al. (2015)
				X						TB vs Malignancy	Non-TB	Zhou et al. (2015)
		GC-MS & LC-MS		X						TB vs LTBI	LTBI	Weiner 3rd et al. (2012)
		LC-MS	X							APTB vs HC	HC	Wang, He, et al. (2023)
			X							TB vs Controls & LTBI	HC & LTBI	Cho et al. (2020)
			X							TB vs Controls OR LTBI	HC OR LTBI	Cho et al. (2020)
			X							TB vs HC	HC	Sa et al. (2024)
			X							TB vs HC	HC	Wang et al. (2025)
			X							DS-TB vs HC	HC	Huang et al. (2020)
		LC-MS & NMR	X							Other diseases vs TB	Non-TB	Andreas et al. (2020)
		NMR		X						TB vs HC	HC	Albors-Vaquer et al. (2020)
				X						Household Controls-TB vs HC	HC	Albors-Vaquer et al. (2020)
				X						Household Controls-TB vs TB	HHC	Albors-Vaquer et al. (2020)
			X							TB vs HC	HC	Rai et al. (2023)
			X							TB vs SAR	Non-TB	Rai et al. (2023)
			X							TB vs HC	HC	Conde et al. (2022)
			X							TB vs HC	HC	Zhou et al. (2013)
	Stool	LC-MS		X						TB vs HC	HC	Luo et al. (2023)
				X						TB vs LTBI	LTBI	Luo et al. (2023)
	Urine		X							TB vs HC	HC	Yu et al. (2024)
Glycine	Serum	NMR			X		Cattle	Yellow cattle	Mtb H37Rv	Mtb H37 RV vs Controls, M. bovis, and M. tuberculosis 1458	HC	Chen et al. (2013)
	Lung tissue				X		Guinea pigs	Out-bred Hartley guinea pigs	Mtb H37Rv	Infected vs Uninfected	HC	Somashekar et al. (2011)
		CE-MS; GC-MS & LC-MS			X		Murine (mice)	C57BL/6 mice	Mtb H37Rv	Mtb9w vs Mtb-	HC	Fernández-García et al. (2020)
	Plasma	LC-MS		X						TB vs HC	HC	Vrieling et al. (2019)
	Serum	NMR		X						TB vs CAP	Non-TB	Zhou et al. (2015)
				X						TB vs Malignancy	Non-TB	Zhou et al. (2015)
				X						TB vs HC	HC	Zhou et al. (2013)
			X							TB vs HC	HC	Rai et al. (2023)
		GC-MS & LC-MS	X							LTBI vs TB	LTBI	Wang, Wu, et al. (2022)
		NMR	X							TB vs SAR	Non-TB	Rai et al. (2023)
	Sputum	GC-MS		X						TB vs Non-TB	Non-TB	Beukes et al. (2023)
				X						Female_TB vs Non-TB	Non-TB	Beukes et al. (2023)
				X						Male_TB vs Non-TB	Non-TB	Beukes et al. (2023)
	Urine	LC-MS		X						TB vs HC	HC	Pretorius and Luies (2024)
			X							TB vs HC	HC	Yu et al. (2024)
			X							TB vs CAP	Non-TB	Yu et al. (2024)
NADP	Liver tissue	NMR				X	Murine (mice)	Specific pathogen-free female C57BL/6	Mtb H37Rv	TB vs Non-TB	Non-TB	Shin et al. (2011)
	Lung tissue					X	Murine (mice)	Specific pathogen-free female C57BL/6	Mtb H37Rv	TB vs Non-TB	Non-TB	Shin et al. (2011)
	Spleen tissue					X	Murine (mice)	Specific pathogen-free female C57BL/6	Mtb H37Rv	TB vs Non-TB	Non-TB	Shin et al. (2011)
	Serum	NPELDI MS		X						TB vs HC	HC	Liu, Wang, et al. (2024)
Ornithine	BALF	LC-MS		X						TB vs HC	HC	Li, Shao, et al. (2024)
				X						TB vs Non-TB	Non-TB	Li, Shao, et al. (2024)
	Plasma			X						TB vs HC	HC	Vrieling et al. (2019)
			X							TB vs CAP	Non-TB	Huang et al. (2019)
	Serum	GC-MS		X						TB patient vs HC	HC	Che et al. (2013)
		NMR	X							TB vs HC	HC	Conde et al. (2022)
	Stool	LC-MS	X							TB vs HC	HC	Wang et al. (2025)
			X							TB vs LTBI	LTBI	Zhang, Xue, et al. (2024)
Oxidized glutathione	Lung tissue	NMR			X		Guinea pigs	Out-bred Hartley guinea pigs	Mtb H37Rv	Infected vs Uninfected	HC	Somashekar et al. (2011)
		CE-MS; GC-MS & LC-MS			X		Murine (mice)	C57BL/6 mice	Mtb H37Rv	Mtb4w vs Mtb-	HC	Fernández-García et al. (2020)
					X		Murine (mice)	C57BL/6 mice	Mtb H37Rv	Mtb9w vs Mtb-	HC	Fernández-García et al. (2020)
	BALF	LC-MS	X							TB vs HC	HC	Li, Shao, et al. (2024)
			X							TB vs Non-TB	Non-TB	Li, Shao, et al. (2024)
Pyroglutamic acid	Lung tissue	CE-MS; GC-MS & LC-MS			X		Murine (mice)	C57BL/6 mice	Mtb H37Rv	Mtb4w vs Mtb-	HC	Fernández-García et al. (2020)
	BALF	LC-MS		X						TB vs HC	HC	Li, Shao, et al. (2024)
				X						TB vs Non-TB	Non-TB	Li, Shao, et al. (2024)
	Plasma			X						TB vs Lung cancer	Non-TB	Huang et al. (2019)
			X							TB vs CAP	Non-TB	Huang et al. (2019)
	Serum	GC-MS		X						TB patient vs HC	HC	Che et al. (2013)
		LC-MS	X							DS-TB vs HC	HC	Huang et al. (2020)
		GC-MS & LC-MS	X							TB vs LTBI	LTBI	Weiner 3rd et al. (2012)
			X							Non-TB vs TB	Non-TB	Weiner 3rd et al. (2012)
	Stool	LC-MS		X						TB vs HC	HC	Yang et al. (2024)
				X						TB vs HC	HC	Luo et al. (2023)
				X						TB vs LTBI	LTBI	Luo et al. (2023)
				X						TB vs LTBI	LTBI	Yang et al. (2024)
	Urine			X						TB vs HC	HC	Yu et al. (2024)
Spermidine	Lung tissue	CE-MS; GC-MS & LC-MS			X		Murine (mice)	C57BL/6 mice	Mtb H37Rv	Mtb4w vs Mtb-	HC	Fernández-García et al. (2020)
					X		Murine (mice)	C57BL/6 mice	Mtb H37Rv	Mtb9w vs Mtb-	HC	Fernández-García et al. (2020)
	BALF	LC-MS		X						TB vs HC	HC	Li, Shao, et al. (2024)
				X						TB vs Non-TB	Non-TB	Li, Shao, et al. (2024)
Spermine	Lung tissue	CE-MS; GC-MS & LC-MS			X		Murine (mice)	C57BL/6 mice	Mtb H37Rv	Mtb4w vs Mtb-	HC	Fernández-García et al. (2020)
					X		Murine (mice)	C57BL/6 mice	Mtb H37Rv	Mtb9w vs Mtb-	HC	Fernández-García et al. (2020)
	BALF	LC-MS	X							TB vs HC	HC	Li, Shao, et al. (2024)
				X						TB vs Non-TB	Non-TB	Li, Shao, et al. (2024)
γ-Glutamyl amino acid	Stool	LC-MS		X						TB vs HC	HC	Luo et al. (2023)
				X						TB vs LTBI	LTBI	Luo et al. (2023)

## Sheet: Table S9 H
Table S9 H: Differential metabolites identified in the glycerophospholipids metabolism through pathway analysis in TB-positive versus TB-negative (control) groups across various biological matrices
() indicate MetaboAnalyst name for metabolite
Metabolite	Matrix	Analytical platform	Directional change in TB patients compared to control samples (HC, Non-TB, HHC, LTBI)				Animal	Species	Strain	Specific comparison	Reference group	Reference		Abbreviation	Full term	Description of participants or experimental models
			Human		Animal									TB+
			Up	Down	Up	Down								TB infection
Acetaldehyde	Lung tissue	NMR			X		Murine (mice)	Specific pathogen-free female C57BL/6	Mtb H37Rv	TB vs Non-TB	Non-TB	Shin et al. (2011)		TB	Tuberculosis	Active, drug-susceptible pulmonary TB caused by M. tuberculosis infection.
	Skin	GC-MS		X						TB vs HC	HC	Makhubela et al.(2023)		TB_W4	TB (4 Weeks)	Active TB infection, four weeks after diagnosis or infection.
Acetylcholine	Lung tissue	CE-MS; GC-MS & LC-MS			X		Murine (mice)	C57BL/6 mice	Mtb H37Rv	Mtb9w vs Mtb-	HC	Fernández-García et al. (2020)		TB_W6	TB (6 Weeks)	Active TB infection, six weeks after diagnosis or infection.
	Plasma	LC-MS	X							TB vs CAP	Non-TB	Huang et al. (2019)		TB_W9	TB (9 Weeks)	Active TB infection, nine weeks after diagnosis or infection.
	Urine			X						TB vs CAP	Non-TB	Yu et al. (2024)		DS-TB	Drug-suseptible TB	M. tuberculosis strains that respond to standard first-line anti-TB drugs.
				X						TB vs LCA	Non-TB	Yu et al. (2024)		SPPT	Smear-positive pulmonary TB	Form of TB in which acid-fast bacilli are detected in the sputum by microscopy, indicating active and infectious pulmonary disease.
			X							TB vs Nontuberculous mycobacteria	Non-TB	Anh et al. (2024)		TB- (Controls)
Choline	Serum	NMR			X		Cattle	Yellow cattle	Mtb H37Rv	Mtb H37 RV vs Controls, M. bovis, and M. tuberculosis 1458	HC	Chen et al. (2013)		HC
						X	Guinea pigs	Specific pathogen-free albino Hartleystrain guinea pigs	W-Beijing strains	Day 30 infected vs Uninfected	HC	Somashekar et al. (2012)		HC	HC	No history of TB infection or other major health conditions, also include healthy household contacts.
						X	Guinea pigs	Specific pathogen-free albino Hartleystrain guinea pigs	W-Beijing strains	Day 60 infected vs Uninfected	HC	Somashekar et al. (2012)		HHC	Healthy household contacts	Close contacts of active TB patients without evidence of TB infection or active disease.
	Lung tissue					X	Guinea pigs	Out-bred Hartley guinea pigs	Mtb H37Rv	Infected vs Uninfected	HC	Somashekar et al. (2011)		Non-TB Controls
	BALF	LC-MS		X						TB vs Non-TB	Non-TB	Li, Shao, et al. (2024)		Non-TB	Non-tuberculosis infection	Displaying TB-like symptoms but negative diagnostic test results for M. tuberculosis infection, also include unconfirmed LTBI and non-tuberculosis infection or other respiratory diseases
			X							TB vs HC	HC	Li, Shao, et al. (2024)		NTM	Non-tuberculous mycobacterial	Infected with another mycobacterial strain.
	Plasma			X						TB vs HC	HC	Vrieling et al. (2019)		LTBI	Latent TB infection	Infected with M. tuberculosis without clinical signs of active disease.
				X						SPPT vs SNPT	Non-TB	Hu et al. (2022)		LCA	Lung cancer	A disease where abnormal cells grow uncontrollably in the lungs, forming tumors that can spread to other parts of the body.
			X							HC vs TB-treatment received	HHC	Frediani et al. (2014)		Non-Mtb	M. tuberculosis negative	Animal models not infected with M. tuberculosis.
		NMR		X						HC vs TB	HC	Vrieling et al. (2018)		SAR	Pulmonary sarcoidosis	A lung condition that display similar clinical, radiological, and histological features as TB, however treatment, etiology and nature of granulomas differ.
	Serum			X						TB vs HC	HC	Rai et al. (2023)		RTI's	Respiratory tract infection	Illnesses affecting the respiratory system, encompassing both upper and lower tracts, often causing symptoms like cough, sore throat, runny nose, and potentially more severe issues like pneumonia or bronchitis.
				X						Household Controls-TB vs TB	HHC	Albors-Vaquer et al. (2020)		SNPT	Smear-negative pulmonary TB	Often initially classified as non-TB due to the absence of acid-fast bacilli on sputum smear microscopy, despite clinical and radiological signs suggestive of tuberculosis.
			X							TB vs HC	HC	Albors-Vaquer et al. (2020)		CAP	Community-acquired pneumonia	A lung infection contracted outside of a hospital or healthcare facility, often caused by viruses, fungi or bacteria other than M. tuberculosis.
			X							Household Controls-TB vs HC	HC	Albors-Vaquer et al. (2020)
	Stool	LC-MS		X						TB vs HC	HC	Luo et al. (2023)
	Urine			X						TB vs CAP	Non-TB	Yu et al. (2024)
				X						TB vs LCA	Non-TB	Yu et al. (2024)
	Whole blood (QuantiFERON supernatants)		X							TB vs HC	HC	Daniel et al. (2024)
Ethanolamine	Serum	NMR				X	Guinea pigs	Specific pathogen-free albino Hartleystrain guinea pigs	W-Beijing strains	Day 30 infected vs Uninfected	HC	Somashekar et al. (2012)
						X	Guinea pigs	Specific pathogen-free albino Hartleystrain guinea pigs	W-Beijing strains	Day 60 infected vs Uninfected	HC	Somashekar et al. (2012)
	Plasma	LC-MS	X							TB vs HC	HC	Vrieling et al. (2019)
Glycerol 3-phosphate	Plasma	LC-MS		X						TB vs CAP	Non-TB	Huang et al. (2019)
				X						TB vs Lung cancer	Non-TB	Huang et al. (2019)
			X							TB vs HC	HC	Huang et al. (2019)
	Serum	GC-MS		X						TB patient vs HC	HC	Che et al. (2013)
	Stool	LC-MS		X						TB vs HC	HC	Yang et al. (2024)
				X						TB vs HC	HC	Luo et al. (2023)
				X						TB vs LTBI	LTBI	Luo et al. (2023)
				X						TB vs LTBI	LTBI	Yang et al. (2024)
GPEA	Lung tissue	CE-MS; GC-MS & LC-MS				X	Murine (mice)	C57BL/6 mice	Mtb H37Rv	Mtb4w vs Mtb-	HC	Fernández-García et al. (2020)
	Urine	LC-MS	X							TB vs LTBI	LTBI	Deng et al. (2021)
LPC (1-Acyl-sn-glycero-3-phosphocholine)	Lung tissue	CE-MS; GC-MS & LC-MS				X	Murine (mice)	C57BL/6 mice	Mtb H37Rv	Mtb4w vs Mtb-	HC	Fernández-García et al. (2020)
						X	Murine (mice)	C57BL/6 mice	Mtb H37Rv	Mtb9w vs Mtb-	HC	Fernández-García et al. (2020)
	BALF	LC-MS		X						TB vs HC	HC	Li, Shao, et al. (2024)
				X						TB vs Non-TB	Non-TB	Li, Shao, et al. (2024)
			X							TB vs Non-TB	Non-TB	Li, Shao, et al. (2024)
	Plasma		X							TB vs HC	HC	Han et al. (2021)
			X							TB vs CAP	Non-TB	Han et al. (2021)
				X						SPPT vs HC	HC	Hu et al. (2022)
				X						TB vs HC	HC	Huang et al. (2019)
			X							Case_month_0 vs Control_month_0	HHC	Dutta et al. (2020)
			X							TB vs CAP	Non-TB	Huang et al. (2019)
			X							TB vs Lung cancer	Non-TB	Han et al. (2021)
				X						Case_month_0 vs Control_month_0	HHC	Dutta et al. (2020)
				X						TB vs HC	HC	Chen et al. (2021)
				X						TB vs HC	HC	Han et al. (2021)
		GC-MS & LC-MS	X							Progressors vs Controls	HHC	Weiner 3rd et al. (2018)
				X						Progressors vs Controls	HHC	Weiner 3rd et al. (2018)
	Serum			X						LTBI vs TB	LTBI	Wang, Wu, et al. (2022)
										TB vs Non-TB	Non-TB	Wang, Wu, et al. (2022)
				X						Progressors vs Controls	HHC	Weiner 3rd et al. (2018)
			X							LTBI vs TB	LTBI	Wang, Wu, et al. (2022)
			X							Progressors vs Controls	HHC	Weiner 3rd et al. (2018)
		LC-MS		X						MTB vs RGM	Non-TB	Wang, Yang et al. (2024)
				X						TB vs HC	HC	Wang et al. (2025)
				X						DS-TB vs HC	HC	Huang et al. (2020)
				X						MTB vs SGM	Non-TB	Wang, Yang et al. (2024)
			X							TB vs Non-TB	Non-TB	Zhong et al. (2016)
			X							MTB vs RGM	Non-TB	Wang, Yang et al. (2024)
			X							MTB vs normal	HC	Wang, Yang et al. (2024)
	Stool			X						TB vs HC	HC	Yang et al. (2024)
				X						TB vs HC	HC	Luo et al. (2023)
				X						TB vs LTBI	LTBI	Luo et al. (2023)
				X						TB vs LTBI	LTBI	Yang et al. (2024)
			X							TB vs HC	HC	Luo et al. (2023)
O-PC	Lung tissue	NMR			X		Murine (mice)	Specific pathogen-free female C57BL/6	Mtb H37Rv	TB vs Non-TB	Non-TB	Shin et al. (2011)
	Urine	LC-MS	X							TB vs HC	HC	Pretorius and Luies (2024)
O-PE	Lung tissue	CE-MS; GC-MS & LC-MS			X		Murine (mice)	C57BL/6 mice	Mtb H37Rv	Mtb4w vs Mtb-	HC	Fernández-García et al. (2020)
					X		Murine (mice)	C57BL/6 mice	Mtb H37Rv	Mtb9w vs Mtb-	HC	Fernández-García et al. (2020)
	BALF	LC-MS		X						TB vs Non-TB	Non-TB	Li, Shao, et al. (2024)
			X							TB vs HC	HC	Li, Shao, et al. (2024)
	Plasma		X							TB vs HC	HC	Vrieling et al. (2019)
PC (Choline phosphate)	Lung tissue	NMR			X		Guinea pigs	Out-bred Hartley guinea pigs	Mtb H37Rv	Infected vs Uninfected	HC	Somashekar et al. (2011)
					X		Guinea pigs	Specific pathogen-free albino Hartleystrain guinea pigs	W-Beijing strains	Infected vs Uninfected	HC	Somashekar et al. (2012)
	Serum					X	Guinea pigs	Specific pathogen-free albino Hartleystrain guinea pigs	W-Beijing strains	Infected vs Uninfected	HC	Somashekar et al. (2012)
	Liver				X		Murine (mice)	Specific pathogen-free female C57BL/6	Mtb H37Rv	TB vs Non-TB	Non-TB	Shin et al. (2011)
	Lung tissue				X		Murine (mice)	Specific pathogen-free female C57BL/6	Mtb H37Rv	TB vs Non-TB	Non-TB	Shin et al. (2011)
		CE-MS; GC-MS & LC-MS				X	Murine (mice)	C57BL/6 mice	Mtb H37Rv	Mtb4w vs Mtb-	HC	Fernández-García et al. (2020)
						X	Murine (mice)	C57BL/6 mice	Mtb H37Rv	Mtb9w vs Mtb-	HC	Fernández-García et al. (2020)
					X		Murine (mice)	C57BL/6 mice	Mtb H37Rv	Mtb9w vs Mtb-	HC	Fernández-García et al. (2020)
	Spleen	NMR			X		Murine (mice)	Specific pathogen-free female C57BL/6	Mtb H37Rv	TB vs Non-TB	Non-TB	Shin et al. (2011)
	BALF	LC-MS	X							TB vs HC	HC	Li, Shao, et al. (2024)
				X						TB vs HC	HC	Li, Shao, et al. (2024)
			X							TB vs Non-TB	Non-TB	Li, Shao, et al. (2024)
				X						TB vs Non-TB	Non-TB	Li, Shao, et al. (2024)
	Plasma			X						TB vs CAP	Non-TB	Han et al. (2021)
			X							TB vs CAP	Non-TB	Han et al. (2021)
				X						TB vs HC	HC	Han et al. (2021)
				X						TB vs HC	HC	Chen et al. (2021)
			X							TB vs HC	HC	Han et al. (2021)
				X						TB vs Lung cancer	Non-TB	Han et al. (2021)
				X						Case_month_0 vs Control_month_0	HHC	Dutta et al. (2020)
				X						SPPT vs SNPT	Non-TB	Hu et al. (2022)
	Serum	NPELDI MS		X						TB versus Controls	HC	Liu, Wang, et al. (2024)
		GC-MS & LC-MS		X						TB vs Non-TB	Non-TB	Wang, Wu, et al. (2022)
		LC-MS		X						TB vs Non-TB	Non-TB	Zhong et al. (2016)
				X						DS-TB vs HC	HC	Huang et al. (2020)
			X							MTB vs normal	HC	Wang, Yang et al. (2024)
				X						MTB vs normal	HC	Wang, Yang et al. (2024)
				X						MTB vs RGM	Non-TB	Wang, Yang et al. (2024)
			X							MTB vs RGM	Non-TB	Wang, Yang et al. (2024)
				X						MTB vs SGM	Non-TB	Wang, Yang et al. (2024)
			X							MTB vs SGM	Non-TB	Wang, Yang et al. (2024)
	Stool		X							TB vs HC	HC	Luo et al. (2023)
			X							TB vs LTBI	LTBI	Luo et al. (2023)
				X						TB vs LTBI	LTBI	Luo et al. (2023)
	Whole blood (QuantiFERON supernatants)		X							TB vs HC	HC	Daniel et al. (2024)
PE	Lung tissue	CE-MS; GC-MS & LC-MS			X		Murine (mice)	C57BL/6 mice	Mtb H37Rv	Mtb9w vs Mtb-	HC	Fernández-García et al. (2020)
						X	Murine (mice)	C57BL/6 mice	Mtb H37Rv	Mtb4w vs Mtb-	HC	Fernández-García et al. (2020)
						X	Murine (mice)	C57BL/6 mice	Mtb H37Rv	Mtb9w vs Mtb-	HC	Fernández-García et al. (2020)
	Plasma	LC-MS	X							ATBI vs CAP	Non-TB	Han et al. (2021)
			X							TB vs HC	HC	Han et al. (2021)
				X						TB vs CAP	Non-TB	Han et al. (2021)
				X						TB vs HC	HC	Chen et al. (2021)
				X						TB vs HC	HC	Han et al. (2021)
	Serum		X							MTB vs normal	HC	Wang, Yang et al. (2024)
				X						MTB vs SGM	Non-TB	Wang, Yang et al. (2024)
				X						TB vs Non-TB	Non-TB	Zhong et al. (2016)
				X						MTB vs RGM	Non-TB	Wang, Yang et al. (2024)
		LC-MS & GC-MS		X						TB vs LTBI	LTBI	Weiner 3rd et al. (2012)
				X						TB vs Non-TB	Non-TB	Weiner 3rd et al. (2012)
	Stool	LC-MS	X							TB vs Non-TB	Non-TB	Meng et al. (2022)
Phosphatidylserine	Plasma	LC-MS	X							HC vs TB-treatment received	HHC	Frediani et al. (2014)

## Sheet: Table S9 I
Table S9 I: Differential metabolites identified in the glycine, serine and methionine metabolism through pathway analysis in TB-positive versus TB-negative (control) groups across various biological matrices
() indicate MetaboAnalyst name for metabolite
Metabolite	Matrix	Analytical platform	Directional change in TB patients compared to control samples (HC, Non-TB, HHC, LTBI)				Animal	Species	Strain	Specific comparison	Reference group	Reference		Abbreviation	Full term	Description of participants or experimental models
			Human		Animal									TB+
			Up	Down	Up	Down								TB infection
2-Ketobutyric acid	Lung tissue	CE-MS; GC-MS & LC-MS				X	Murine (mice)	C57BL/6 mice	Mtb H37Rv	Mtb4w vs Mtb-	HC	Fernández-García et al. (2020)		TB	Tuberculosis	Active, drug-susceptible pulmonary TB caused by M. tuberculosis infection.
						X	Murine (mice)	C57BL/6 mice	Mtb H37Rv	Mtb9w vs Mtb-	HC	Fernández-García et al. (2020)		TB_W4	TB (4 Weeks)	Active TB infection, four weeks after diagnosis or infection.
	Serum	GC-MS & LC-MS		X						TB vs Non-TB	Non-TB	Wang, Wu, et al. (2022)		TB_W6	TB (6 Weeks)	Active TB infection, six weeks after diagnosis or infection.
2-Phospho-D-glyceric acid	BALF	LC-MS		X						TB vs HC	HC	Li, Shao, et al. (2024)		TB_W9	TB (9 Weeks)	Active TB infection, nine weeks after diagnosis or infection.
				X						TB vs Non-TB	Non-TB	Li, Shao, et al. (2024)		DS-TB	Drug-suseptible TB	M. tuberculosis strains that respond to standard first-line anti-TB drugs.
Betaine	Lung tissue	NMR			X		Guinea pigs	Out-bred Hartley guinea pigs	Mtb H37Rv	Infected vs Uninfected	HC	Somashekar et al. (2011)		SPPT	Smear-positive pulmonary TB	Form of TB in which acid-fast bacilli are detected in the sputum by microscopy, indicating active and infectious pulmonary disease.
					X		Guinea pigs	Specific pathogen-free albino Hartleystrain guinea pigs	W-Beijing strains	Infected vs Uninfected	HC	Somashekar et al. (2012)		TB- (Controls)
		CE-MS; GC-MS & LC-MS			X		Murine (mice)	C57BL/6 mice	Mtb H37Rv	Mtb9w vs Mtb-	HC	Fernández-García et al. (2020)		HC
		NMR			X		Murine (mice)	Specific pathogen-free female C57BL/6	Mtb H37Rv	TB vs Non-TB	Non-TB	Shin et al. (2011)		HC	HC	No history of TB infection or other major health conditions, also include healthy household contacts.
	BALF	LC-MS		X						TB vs HC	HC	Li, Shao, et al. (2024)		HHC	Healthy household contacts	Close contacts of active TB patients without evidence of TB infection or active disease.
			X							TB vs HC	HC	Li, Shao, et al. (2024)		Non-TB Controls
				X						TB vs Non-TB	Non-TB	Li, Shao, et al. (2024)		Non-TB	Non-tuberculosis infection	Displaying TB-like symptoms but negative diagnostic test results for M. tuberculosis infection, also include unconfirmed LTBI and non-tuberculosis infection or other respiratory diseases
	Plasma		X							TB vs HC	HC	Vrieling et al. (2019)		NTM	Non-tuberculous mycobacterial	Infected with another mycobacterial strain.
			X							SPPT vs HC	HC	Hu et al. (2022)		LTBI	Latent TB infection	Infected with M. tuberculosis without clinical signs of active disease.
		NMR		X						TB vs Non-TB (including RTI's)	Non-TB	Sun et al. (2016)		LCA	Lung cancer	A disease where abnormal cells grow uncontrollably in the lungs, forming tumors that can spread to other parts of the body.
	Stool	LC-MS	X							TB vs HC	HC	Wang et al. (2025)		Non-Mtb	M. tuberculosis negative	Animal models not infected with M. tuberculosis.
Betaine aldehyde	Bronchoalveolar lavage fluid (BALF)	LC-MS	X							TB vs HC	HC	Li, Shao, et al. (2024)		SAR	Pulmonary sarcoidosis	A lung condition that display similar clinical, radiological, and histological features as TB, however treatment, etiology and nature of granulomas differ.
			X							TB vs Non-TB	Non-TB	Li, Shao, et al. (2024)		RTI's	Respiratory tract infection	Illnesses affecting the respiratory system, encompassing both upper and lower tracts, often causing symptoms like cough, sore throat, runny nose, and potentially more severe issues like pneumonia or bronchitis.
Choline	Serum	NMR			X		Cattle	Yellow cattle	Mtb H37Rv	Mtb H37 RV vs Controls, M. bovis, and M. tuberculosis 1458	HC	Chen et al. (2013)		SNPT	Smear-negative pulmonary TB	Often initially classified as non-TB due to the absence of acid-fast bacilli on sputum smear microscopy, despite clinical and radiological signs suggestive of tuberculosis.
						X	Guinea pigs	Specific pathogen-free albino Hartleystrain guinea pigs	W-Beijing strains	Day 30 infected vs Uninfected	HC	Somashekar et al. (2012)		CAP	Community-acquired pneumonia	A lung infection contracted outside of a hospital or healthcare facility, often caused by viruses, fungi or bacteria other than M. tuberculosis.
						X	Guinea pigs	Specific pathogen-free albino Hartleystrain guinea pigs	W-Beijing strains	Day 60 infected vs Uninfected	HC	Somashekar et al. (2012)
	Lung tissue					X	Guinea pigs	Out-bred Hartley guinea pigs	Mtb H37Rv	Infected vs Uninfected	HC	Somashekar et al. (2011)
	BALF	LC-MS		X						TB vs Non-TB	Non-TB	Li, Shao, et al. (2024)
			X							TB vs HC	HC	Li, Shao, et al. (2024)
	Plasma			X						TB vs HC	HC	Vrieling et al. (2019)
				X						SPPT vs SNPT	Non-TB	Hu et al. (2022)
			X							HC vs TB-treatment received	HHC	Frediani et al. (2014)
		NMR		X						HC vs TB	HC	Vrieling et al. (2018)
	Serum			X						TB vs HC	HC	Rai et al. (2023)
				X						Household Controls-TB vs TB	HHC	Albors-Vaquer et al. (2020)
			X							TB vs HC	HC	Albors-Vaquer et al. (2020)
			X							Household Controls-TB vs HC	HC	Albors-Vaquer et al. (2020)
	Stool	LC-MS		X						TB vs HC	HC	Luo et al. (2023)
	Urine			X						TB vs CAP	Non-TB	Yu et al. (2024)
				X						TB vs LCA	Non-TB	Yu et al. (2024)
	Whole blood (QuantiFERON supernatants)		X							TB vs HC	HC	Daniel et al. (2024)
Creatine	Serum	NMR			X		Cattle	Yellow cattle	Mtb H37Rv	Mtb H37 RV vs Controls, M. bovis, and M. tuberculosis 1458	HC	Chen et al. (2013)
						X	Guinea pigs	Specific pathogen-free albino Hartleystrain guinea pigs	W-Beijing strains	Infected vs Uninfected	HC	Somashekar et al. (2012)
	Lung tissue				X		Guinea pigs	Out-bred Hartley guinea pigs	Mtb H37Rv	Infected vs Uninfected	HC	Somashekar et al. (2011)
					X		Guinea pigs	Specific pathogen-free albino Hartleystrain guinea pigs	W-Beijing strains	Infected vs Uninfected	HC	Somashekar et al. (2012)
					X		Guinea pigs	Out-bred Hartley guinea pigs	Mtb H37Rv	Day 15 infected vs Uninfected	HC	Somashekar et al. (2011)
		CE-MS; GC-MS & LC-MS			X		Murine (mice)	C57BL/6 mice	Mtb H37Rv	Mtb9w vs Mtb-	HC	Fernández-García et al. (2020)
		NMR			X		Murine (mice)	Specific pathogen-free female C57BL/6	Mtb H37Rv	TB vs Non-TB	Non-TB	Shin et al. (2011)
	Liver tissue				X		Murine (mice)	Specific pathogen-free female C57BL/6	Mtb H37Rv	TB vs Non-TB	Non-TB	Shin et al. (2011)
	BALF	LC-MS		X						TB vs HC	HC	Li, Shao, et al. (2024)
				X						TB vs Non-TB	Non-TB	Li, Shao, et al. (2024)
	Plasma			X						Case_month_0 vs Control_month_0	HHC	Dutta et al. (2020)
	Serum	NMR		X						TB vs CAP	Non-TB	Zhou et al. (2015)
				X						TB vs Malignancy	Non-TB	Zhou et al. (2015)
				X						TB vs HC	HC	Albors-Vaquer et al. (2020)
				X						TB vs LTBI	LTBI	Conde et al. (2022)
				X						Household Controls-TB vs HC	HC	Albors-Vaquer et al. (2020)
	Urine		X							TB vs LTBI	LTBI	Izquierdo-Garcia et al. (2020)
Cystathionine	Plasma	LC-MS		X						TB vs HC	HC	Vrieling et al. (2019)
Cysteine	Brain tissue	GC-MS				X	Murine (mice)	C57BL/6 mice	Mtb H37Rv	TB vs HC	HC	Chaudhary et al. (2024)
	Kidney tissue					X	Murine (mice)	C57BL/6 mice	Mtb H37Rv	TB vs HC	HC	Chaudhary et al. (2024)
	BALF	LC-MS		X						TB vs Non-TB	Non-TB	Li, Shao, et al. (2024)
				X						TB vs HC	HC	Li, Shao, et al. (2024)
			X							TB vs HC	HC	Li, Shao, et al. (2024)
	Plasma	GC-MS & LC-MS		X						Progressors vs Controls	HHC	Weiner 3rd et al. (2018)
	Serum	CE-MS	X							Control vs baseline	HC	Park et al. (2021)
		GC-MS & LC-MS		X						TB vs LTBI	LTBI	Weiner 3rd et al. (2012)
				X						TB vs Non-TB	Non-TB	Weiner 3rd et al. (2012)
				X						Progressors vs Controls	HHC	Weiner 3rd et al. (2018)
		NMR	X							TB vs HC	HC	Conde et al. (2022)
			X							TB vs LTBI	LTBI	Conde et al. (2022)
	Urine	LC-MS		X						TB vs HC	HC	Yu et al. (2024)
Glyceric acid	Stool	LC-MS		X						TB vs HC	HC	Luo et al. (2023)
				X						TB vs LTBI	LTBI	Luo et al. (2023)
	Urine	GC-MS	X							TB vs Non-TB	Non-TB	Das et al. (2015)
Glycine	Serum	NMR			X		Cattle	Yellow cattle	Mtb H37Rv	Mtb H37 RV vs Controls, M. bovis, and M. tuberculosis 1458	HC	Chen et al. (2013)
	Lung tissue				X		Guinea pigs	Out-bred Hartley guinea pigs	Mtb H37Rv	Infected vs Uninfected	HC	Somashekar et al. (2011)
		CE-MS; GC-MS & LC-MS			X		Murine (mice)	C57BL/6 mice	Mtb H37Rv	Mtb9w vs Mtb-	HC	Fernández-García et al. (2020)
	Plasma	LC-MS		X						TB vs HC	HC	Vrieling et al. (2019)
	Serum	NMR		X						TB vs CAP	Non-TB	Zhou et al. (2015)
				X						TB vs Malignancy	Non-TB	Zhou et al. (2015)
				X						TB vs HC	HC	Zhou et al. (2013)
			X							TB vs HC	HC	Rai et al. (2023)
		GC-MS & LC-MS	X							LTBI vs TB	LTBI	Wang, Wu, et al. (2022)
		NMR	X							TB vs SAR	Non-TB	Rai et al. (2023)
	Sputum	GC-MS		X						TB vs Non-TB	Non-TB	Beukes et al. (2023)
				X						Female_TB vs Non-TB	Non-TB	Beukes et al. (2023)
				X						Male_TB vs Non-TB	Non-TB	Beukes et al. (2023)
	Urine	LC-MS		X						TB vs HC	HC	Pretorius and Luies (2024)
			X							TB vs HC	HC	Yu et al. (2024)
			X							TB vs CAP	Non-TB	Yu et al. (2024)
Guanidoacetic acid	BALF	LC-MS	X							TB vs HC	HC	Li, Shao, et al. (2024)
			X							TB vs Non-TB	Non-TB	Li, Shao, et al. (2024)
	Plasma	GC-MS & LC-MS		X						Progressors vs Controls	HHC	Weiner 3rd et al. (2018)
	Serum			X						Progressors vs Controls	HHC	Weiner 3rd et al. (2018)
Hydroxypyruvic acid	Lung tissue	GC-MS				X	Murine (mice)	C57BL/6 mice	Mtb H37Rv	TB vs HC	HC	Chaudhary et al. (2024)
Phosphoserine	Stool	GC-MS		X						TB vs Non-TB	Non-TB	Wang, Yang, et al. (2022)
	Urine	LC-MS	X							TB vs LTBI	LTBI	Deng et al. (2021)
Pyruvic acid	Lung tissue	CE-MS; GC-MS & LC-MS				X	Murine (mice)	C57BL/6 mice	Mtb H37Rv	Mtb9w vs Mtb-	HC	Fernández-García et al. (2020)
	BALF	LC-MS								TB vs HC	HC	Li, Shao, et al. (2024)
										TB vs Non-TB	Non-TB	Li, Shao, et al. (2024)
	Plasma	NMR		X						TB vs Non-TB (including RTI's)	Non-TB	Sun et al. (2016)
	Serum			X						TB vs CAP	Non-TB	Zhou et al. (2015)
				X						TB vs Malignancy	Non-TB	Zhou et al. (2015)
			X							TB vs HC	HC	Rai et al. (2023)
			X							TB vs SAR	Non-TB	Rai et al. (2023)
			X							TB vs HC	HC	Zhou et al. (2013)
Phosphohydroxypyruvic acid (3-Phosphooxypyruvate)	Urine	LC-MS		X						TB vs Non-TB	Non-TB	Deng et al. (2021)
Sarcosine	Lung tissue	CE-MS; GC-MS & LC-MS			X		Murine (mice)	C57BL/6 mice	Mtb H37Rv	Mtb9w vs Mtb-	HC	Fernández-García et al. (2020)
	BALF	LC-MS		X						TB vs HC	HC	Li, Shao, et al. (2024)
				X						TB vs Non-TB	Non-TB	Li, Shao, et al. (2024)
	Plasma		X							TB vs HC	HC	Vrieling et al. (2019)
Serine	Lung tissue	CE-MS; GC-MS & LC-MS			X		Murine (mice)	C57BL/6 mice	Mtb H37Rv	Mtb4w vs Mtb-	HC	Fernández-García et al. (2020)
	Plasma	LC-MS	X							TB vs HC	HC	Vrieling et al. (2019)
		NMR		X						TB vs Non-TB (including RTI's)	Non-TB	Sun et al. (2016)
	Serum	LC-MS	X							TB vs HC	HC	Sa et al. (2024)
		NMR	X							TB vs HC	HC	Rai et al. (2023)
			X							TB vs HC	HC	Conde et al. (2022)
	Stool	LC-MS	X							TB vs HC	HC	Zhang, Xue, et al. (2024)
			X							TB vs HC	HC	Wang et al. (2025)
	Urine		X							TB vs Non-TB	Non-TB	Deng et al. (2021)
			X							TB vs CAP	Non-TB	Yu et al. (2024)
			X							TB vs HC	HC	Yu et al. (2024)
Tetrahydrofolic acid	Urine	LC-MS		X						TB vs LTBI	LTBI	Deng et al. (2021)
Threonine	Lung tissue	CE-MS; GC-MS & LC-MS			X		Murine (mice)	C57BL/6 mice	Mtb H37Rv	Mtb4w vs Mtb-	HC	Fernández-García et al. (2020)
	BALF	LC-MS		X						TB vs HC	HC	Li, Shao, et al. (2024)
				X						TB vs Non-TB	Non-TB	Li, Shao, et al. (2024)
	Plasma			X						TB vs HC	HC	Vrieling et al. (2019)
	Serum	GC-MS & LC-MS		X						TB vs Non-TB	Non-TB	Weiner 3rd et al. (2012)
		NMR		X						TB vs HC	HC	Conde et al. (2022)
			X							TB vs HC	HC	Rai et al. (2023)
			X							TB vs SAR	Non-TB	Rai et al. (2023)
	Stool	LC-MS		X						TB vs HC	HC	Luo et al. (2023)
				X						TB vs HC	HC	Yang et al. (2024)
			X							TB vs HC	HC	Zhang, Xue, et al. (2024)
			X							TB vs HC	HC	Wang et al. (2025)

[truncated: 14 more sheets: Table S9 J, Table S9 K, Table S9 L, Table S9 M, Table S9 N, Table S9 O, Table S9 P, Table S9 Q, Table S9 R, Table S9 S, Table S9 T, Table S9 U, Table S9 V, Reference list]
